# Supplementary material for: Proteomic and Metabolomic Signatures Associated With the Immune Response in Healthy Individuals Immunized With an Inactivated SARS-CoV-2 Vaccine
Source: Front Immunol. 2022 May 24;13:848961. doi: 10.3389/fimmu.2022.848961 (PMC9171821; doi:10.3389/fimmu.2022.848961)
Supplement: Supplementary file 9 [file Table_1.xlsx]

## Sheet: Legend
Table S1. Additional demographic characteristics of participants immunized with CoronaVac.
a Participants ID, the ID of a participants.
b Sex, 0, Female; 1, Male.
c NJ blood samples were collected at baseline prior to vaccination.
d FJ blood samples were collected 21-33 days after first vaccination.
e SJ blood samples were collected 12-24 days after second vaccination.
f Ten participants were randomly selected for proteomics analysis.

## Sheet: Descriptions of participants
Patient ID a	Sex b	Age (year)	NJ date c	FJ date d	SJ date e	Proteomicsf	Metabolomics	Antibody	Clinical index	Cytokines
PAR1	0	32	2021-02-24	2021-03-18	2021-04-01	YES	YES	YES	YES	YES
PAR2	1	27	2021-02-24	2021-03-23	2021-04-06	NO	YES	YES	YES	YES
PAR3	0	40	2021-02-23	2021-03-17	2021-03-31	NO	YES	YES	YES	YES
PAR4	1	48	2021-02-25	2021-03-19	2021-04-02	NO	YES	YES	YES	YES
PAR5	0	35	2021-02-25	2021-03-23	2021-04-13	YES	YES	YES	YES	YES
PAR6	0	30	2021-02-24	2021-03-19	2021-04-02	NO	YES	YES	YES	YES
PAR7	0	21	2021-02-24	2021-03-18	2021-03-30	NO	YES	YES	YES	YES
PAR8	1	54	2021-02-24	2021-03-20	2021-04-02	NO	YES	YES	YES	YES
PAR9	0	22	2021-02-24	2021-03-18	2021-03-30	NO	YES	YES	YES	YES
PAR10	1	40	2021-02-24	2021-03-18	2021-04-01	NO	YES	YES	YES	YES
PAR11	1	42	2021-02-24	2021-03-18	2021-04-01	YES	YES	YES	YES	YES
PAR12	0	24	2021-02-23	2021-03-17	2021-03-31	NO	YES	YES	YES	YES
PAR13	1	28	2021-02-24	2021-03-18	2021-04-01	NO	YES	YES	YES	YES
PAR14	0	23	2021-02-24	2021-03-18	2021-03-30	YES	YES	YES	YES	YES
PAR15	1	38	2021-02-24	2021-03-22	2021-04-06	NO	YES	YES	YES	YES
PAR16	0	40	2021-02-25	2021-03-23	2021-04-16	NO	YES	YES	YES	YES
PAR17	1	52	2021-02-24	2021-03-18	2021-04-01	NO	YES	YES	YES	YES
PAR18	0	23	2021-02-24	2021-03-23	2021-04-09	NO	YES	YES	YES	YES
PAR19	0	41	2021-02-24	2021-03-18	2021-04-01	NO	YES	YES	YES	YES
PAR20	0	41	2021-02-24	2021-03-19	2021-04-02	NO	YES	YES	YES	YES
PAR21	1	31	2021-02-25	2021-03-24	2021-04-07	NO	YES	YES	YES	YES
PAR22	1	24	2021-02-24	2021-04-02	2021-04-14	NO	YES	YES	YES	YES
PAR23	1	42	2021-02-25	2021-03-25	2021-04-11	NO	YES	YES	YES	YES
PAR24	1	46	2021-02-24	2021-03-18	2021-04-01	NO	YES	YES	YES	YES
PAR25	1	49	2021-02-25	2021-03-23	2021-04-10	YES	YES	YES	YES	YES
PAR26	1	56	2021-02-25	2021-03-23	2021-04-07	NO	YES	YES	YES	YES
PAR27	1	51	2021-02-24	2021-03-18	2021-04-02	YES	YES	YES	YES	YES
PAR28	1	31	2021-02-24	2021-03-18	2021-04-02	NO	YES	YES	YES	YES
PAR29	1	36	2021-02-25	2021-03-19	2021-04-02	NO	YES	YES	YES	YES
PAR30	0	38	2021-02-25	2021-03-19	2021-04-01	YES	YES	YES	YES	YES
PAR31	1	50	2021-02-25	2021-03-23	2021-04-06	NO	YES	YES	YES	YES
PAR32	1	56	2021-02-25	2021-03-22	2021-04-06	NO	YES	YES	YES	YES
PAR33	0	38	2021-02-23	2021-03-17	2021-04-01	NO	YES	YES	YES	YES
PAR34	1	47	2021-02-25	2021-03-19	2021-04-02	NO	YES	YES	YES	YES
PAR35	1	27	2021-02-25	2021-03-23	2021-04-07	NO	YES	YES	YES	YES
PAR36	1	40	2021-02-25	2021-03-23	2021-04-07	NO	YES	YES	YES	YES
PAR37	0	45	2021-02-24	2021-03-17	2021-03-31	NO	YES	YES	YES	YES
PAR38	1	26	2021-02-25	2021-03-29	2021-04-12	NO	YES	YES	YES	YES
PAR39	1	55	2021-03-02	2021-03-24	2021-04-07	NO	YES	YES	YES	YES
PAR40	1	39	2021-02-23	2021-03-18	2021-04-09	NO	YES	YES	YES	YES
PAR41	0	42	2021-02-25	2021-03-23	2021-04-06	NO	YES	YES	YES	YES
PAR42	0	27	2021-02-26	2021-03-23	2021-04-06	NO	YES	YES	YES	YES
PAR43	1	34	2021-02-25	2021-03-24	2021-04-09	YES	YES	YES	YES	YES
PAR44	0	25	2021-02-23	2021-03-17	2021-03-30	YES	YES	YES	YES	YES
PAR45	0	23	2021-02-23	2021-03-17	2021-03-31	YES	YES	YES	YES	YES
PAR46	1	37	2021-02-24	2021-03-18	2021-04-01	NO	YES	YES	YES	YES
PAR47	1	33	2021-02-25	2021-03-23	2021-04-07	NO	YES	YES	YES	YES
PAR48	0	23	2021-02-24	2021-03-29	2021-04-12	NO	YES	YES	YES	YES
PAR49	0	34	2021-02-24	2021-03-23	2021-04-15	NO	YES	YES	YES	YES
PAR50	1	26	2021-02-25	2021-03-23	2021-04-15	NO	YES	YES	YES	YES
