# Supplementary material for: Proteomic and Metabolomic Signatures Associated With the Immune Response in Healthy Individuals Immunized With an Inactivated SARS-CoV-2 Vaccine
Source: Front Immunol. 2022 May 24;13:848961. doi: 10.3389/fimmu.2022.848961 (PMC9171821; doi:10.3389/fimmu.2022.848961)
Supplement: Supplementary file 10 [file Table_2.xlsx]

## Sheet: Legend
Table S2 . Differentially expressed proteins.
FC: fold change, Proteins: Uniprot ID of differentially expressed proteins, NJ: non-injection time point. FJ: first injection. SJ: second injection.

## Sheet: Prot FJ vs NJ
Proteins	Gene Symbol	Gene Symbol	FC(FJ/NJ)	Log2 FC(FJ/NJ)	P value(FJ/NJ)
P01344	IGF2	IGF2 PP1446	22.1852	4.47153	0.0255858
Q02985	CFHR3	CFHR3 CFHL3 FHR3	6.1145	2.61223	0.0422319
P02792	FTL	FTL	5.02162	2.32815	0.00356457
P01591	JCHAIN	JCHAIN IGCJ IGJ	3.28764	1.71705	0.0142261
Q9NY97	B3GNT2	B3GNT2 B3GALT7 B3GNT1	3.07793	1.62196	0.00713704
P04406	GAPDH	GAPDH GAPD CDABP0047 OK/SW-cl.12	2.66271	1.41289	0.00130049
Q12913	PTPRJ	PTPRJ DEP1	2.45689	1.29684	0.0440408
P35590	TIE1	TIE1 TIE	2.13005	1.09088	0.0335885
Q16270	IGFBP7	IGFBP7 MAC25 PSF	2.09524	1.06711	0.0270905
Q86SQ4	ADGRG6	ADGRG6 DREG GPR126 VIGR	2.06924	1.0491	0.0458706
P08294	SOD3	SOD3	1.80842	0.854726	0.0368051
P98160	HSPG2	HSPG2	1.55942	0.641012	0.000512959
Q9UNW1	MINPP1	MINPP1 MIPP UNQ900/PRO1917	1.43622	0.52228	0.00173773
P12109	COL6A1	COL6A1	1.43538	0.521436	0.00230857
Q9BXR6	CFHR5	CFHR5 CFHL5 FHR5	1.42232	0.508248	0.0434941
P60709	ACTB	ACTB	1.36697	0.450981	0.0126069
G3V3A0	SERPINA3	SERPINA3 AACT GIG24 GIG25	1.3386	0.420726	0.0421471
P07359	GP1BA	GP1BA	1.33286	0.414521	0.0046786
P04003	C4BPA	C4BPA C4BP	1.32456	0.405511	0.0114226
P04070	PROC	PROC	1.31798	0.398324	0.00737593
O75882	ATRN	ATRN KIAA0548 MGCA	1.31672	0.396952	6.06599e-05
Q01459	CTBS	CTBS CTB	1.30924	0.388733	0.011261
P29622	SERPINA4	SERPINA4 KST PI4	1.29681	0.374967	7.87975e-05
P05019	IGF1	IGF1 IBP1	1.29546	0.373466	0.0311975
Q86VB7	CD163	CD163 M130	1.29397	0.371805	0.0117732
Q15582	TGFBI	TGFBI BIGH3	1.29091	0.368383	0.00419636
Q12805	EFEMP1	EFEMP1 FBLN3 FBNL	1.28803	0.365162	0.0340747
P80108	GPLD1	GPLD1 PIGPLD1	1.28055	0.356762	0.0145859
P13796	LCP1	LCP1 PLS2	1.2652	0.339365	0.000783947
B1AHL2	FBLN1	FBLN1 PP213	1.26493	0.339061	0.00314847
P07195	LDHB	LDHB	1.26162	0.335272	0.0289969
P04180	LCAT	LCAT	1.25887	0.332133	0.00637688
Q9NPH3	IL1RAP	IL1RAP C3orf13 IL1R3	1.25655	0.329463	0.0122595
P02743	APCS	APCS PTX2	1.24789	0.31949	0.0230975
A0A0A0MSV6	C1QB	C1QB	1.24681	0.318238	0.00249894
P43121	MCAM	MCAM MUC18	1.23775	0.307722	0.0115204
Q06033	ITIH3	ITIH3	1.23413	0.3035	0.0487686
P22792	CPN2	CPN2 ACBP	1.23078	0.299576	0.0196655
P07225	PROS1	PROS1 PROS	1.2264	0.29443	0.030194
Q7Z7G0	ABI3BP	ABI3BP NESHBP TARSH	1.22363	0.291169	0.0320986
Q16706	MAN2A1	MAN2A1 MANA2	1.22039	0.287345	0.0189842
P02747	C1QC	C1QC C1QG	1.21826	0.284823	0.0376779
P25311	AZGP1	AZGP1 ZAG ZNGP1	1.21782	0.284297	0.0136277
P00742	F10	F10	1.2115	0.2768	0.0012409
P03952	KLKB1	KLKB1 KLK3	1.21136	0.276622	0.00246579
P00740	F9	F9	1.21059	0.275705	0.0214955
Q9UK55	SERPINA10	SERPINA10 ZPI UNQ707/PRO1358	1.20681	0.271193	0.00405196
P35858	IGFALS	IGFALS ALS	1.20604	0.270275	0.00678045
P11021	HSPA5	HSPA5 GRP78	1.20509	0.269136	0.0182819
Q96KN2	CNDP1	CNDP1 CN1 CPGL2 UNQ1915/PRO4380	1.19954	0.262481	0.0442896
P22891	PROZ	PROZ	1.18948	0.250333	0.0152984
P42785	PRCP	PRCP PCP	0.803059	-0.316422	0.0235304
V9GYM3	APOA2	APOA2	0.724908	-0.464131	0.00463049
P15151	PVR	PVR PVS	0.633881	-0.657715	0.0113542
Q86WI1	PKHD1L1	PKHD1L1	0.587356	-0.767692	0.00270883
P01861	IGHG4	IGHG4	0.506683	-0.980844	0.0209243

## Sheet: Prot SJ vs NJ
Proteins	Gene Symbol	Gene Symbol	FC(SJ/NJ)	Log2 FC(SJ/NJ)	P value
A0A0G2JMB2	IGHA2	IGHA2	81.8686	6.35524	0.0376885
P01344	IGF2	IGF2 PP1446	19.8949	4.31433	0.0250876
Q6UY14	ADAMTSL4	ADAMTSL4 TSRC1 PP1396 UNQ2803/PRO34012	5.65388	2.49924	0.048928
A1L4H1	SSC5D	SSC5D	4.57369	2.19336	0.0153461
P05556	ITGB1	ITGB1 FNRB MDF2 MSK12	3.55987	1.83182	0.0418378
A0A0C4DH68	IGKV2-24	IGKV2-24	3.38671	1.75988	0.0158094
Q14118	DAG1	DAG1	3.10987	1.63685	0.0247244
Q12913	PTPRJ	PTPRJ DEP1	3.08992	1.62757	0.00842692
O95479	H6PD	H6PD GDH	2.79298	1.48181	0.00142582
Q16706	MAN2A1	MAN2A1 MANA2	2.2503	1.17011	0.00140827
P04406	GAPDH	GAPDH GAPD CDABP0047 OK/SW-cl.12	2.03995	1.02853	0.0480399
Q10588	BST1	BST1	1.8534	0.890174	0.0016635
Q86VB7	CD163	CD163 M130	1.8484	0.886277	0.00519165
P43121	MCAM	MCAM MUC18	1.79347	0.842753	0.00609355
P12111	COL6A3	COL6A3	1.76216	0.817346	0.0373767
P01859	IGHG2	IGHG2	1.71889	0.781478	0.00504472
P03950	ANG	ANG RNASE5	1.63322	0.707722	0.00656358
P13796	LCP1	LCP1 PLS2	1.63285	0.707389	0.00286715
Q13790	APOF	APOF	1.63255	0.707124	0.00553869
P04180	LCAT	LCAT	1.62168	0.697489	0.00145559
P02763	ORM1	ORM1 AGP1	1.59242	0.671222	0.0409022
P22792	CPN2	CPN2 ACBP	1.51589	0.600167	0.00514416
P04070	PROC	PROC	1.50519	0.589947	0.00982662
Q8IZF2	ADGRF5	ADGRF5 GPR116 KIAA0758	1.50492	0.58969	0.00256863
P04278	SHBG	SHBG	1.49987	0.584842	0.012687
Q15166	PON3	PON3	1.49712	0.582187	0.00339229
Q99784	OLFM1	OLFM1 NOE1 NOEL1	1.49625	0.581351	0.00662359
P05362	ICAM1	ICAM1	1.47601	0.561701	0.0119485
P15144	ANPEP	ANPEP APN CD13 PEPN	1.47556	0.561262	0.00365318
A0A087X0M8	CHL1	CHL1 CALL	1.46626	0.552144	0.00283706
P08571	CD14	CD14	1.46508	0.550981	0.0205339
P01019	AGT	AGT SERPINA8	1.45198	0.538018	0.0182315
P07359	GP1BA	GP1BA	1.4502	0.536248	0.00890285
P10643	C7	C7	1.4427	0.528773	0.00243364
P06681	C2	C2	1.43582	0.521878	0.0049427
P00488	F13A1	F13A1 F13A	1.42561	0.511582	0.0309258
P23470	PTPRG	PTPRG PTPG	1.42243	0.508359	0.0209371
Q9UGM5	FETUB	FETUB	1.42227	0.508198	0.00302981
Q08380	LGALS3BP	LGALS3BP M2BP	1.41708	0.502922	0.0364684
P11021	HSPA5	HSPA5 GRP78	1.41298	0.498745	0.0109349
P22352	GPX3	GPX3 GPXP	1.40147	0.486941	0.0159977
Q9NZP8	C1RL	C1RL C1RL1 C1RLP CLSPA	1.39668	0.482	0.0100238
P06396	GSN	GSN	1.39503	0.480298	0.0406583
Q96KN2	CNDP1	CNDP1 CN1 CPGL2 UNQ1915/PRO4380	1.38367	0.4685	0.012866
P12955	PEPD	PEPD PRD	1.37575	0.460219	0.024572
P01023	A2M	A2M CPAMD5 FWP007	1.37493	0.459357	0.0403786
P07360	C8G	C8G	1.3745	0.458908	0.0111932
P13671	C6	C6	1.36651	0.450492	0.00200875
P00742	F10	F10	1.35883	0.44236	0.0178681
P29622	SERPINA4	SERPINA4 KST PI4	1.34934	0.432256	0.00192704
P43251	BTD	BTD	1.34622	0.428913	0.0408275
P07195	LDHB	LDHB	1.34392	0.426449	0.0479683
P01834	IGKC	IGKC	1.32244	0.403207	0.048033
P20742	PZP	PZP CPAMD6	1.31108	0.390751	0.0355036
P00734	F2	F2	1.30792	0.387278	0.00404122
P22105	TNXB	TNXB HXBL TNX TNXB1 TNXB2 XB	1.30064	0.379227	0.0287823
P04004	VTN	VTN	1.27248	0.347639	0.00176041
P07225	PROS1	PROS1 PROS	1.25059	0.322612	0.0241403
P05543	SERPINA7	SERPINA7 TBG	1.24963	0.321501	0.00275897
P02749	APOH	APOH B2G1	1.23873	0.308863	0.0344936
Q92820	GGH	GGH	1.22885	0.297303	0.0203464
P17936	IGFBP3	IGFBP3 IBP3	1.21928	0.286026	0.0263756
P05160	F13B	F13B	1.21644	0.28267	0.0359409
P35858	IGFALS	IGFALS ALS	1.21272	0.278247	0.0208532
P19827	ITIH1	ITIH1 IGHEP1	1.21111	0.276336	0.0101203
P04114	APOB	APOB	1.21086	0.276034	0.0229247
P02765	AHSG	AHSG FETUA PRO2743	1.20052	0.263658	0.0475411
E9PHK0	CLEC3B	CLEC3B TNA	1.1973	0.259788	0.0480749
P01008	SERPINC1	SERPINC1 AT3 PRO0309	1.196	0.258217	0.0190503
P01009	SERPINA1	SERPINA1 AAT PI PRO0684 PRO2209	0.83413	-0.261655	0.0193831
P27797	CALR	CALR CRTC	0.794197	-0.33243	0.0151835
P02753	RBP4	RBP4 PRO2222	0.749609	-0.415789	0.00138293
Q9NZK5	ADA2	ADA2 ADGF CECR1 IDGFL	0.74023	-0.433954	0.0413553
P02745	C1QA	C1QA	0.688836	-0.537767	0.0256203
V9GYM3	APOA2	APOA2	0.611549	-0.70946	0.0147339
P16070	CD44	CD44 LHR MDU2 MDU3 MIC4	0.606018	-0.722569	0.0324875
Q6UXB8	PI16	PI16 CRISP9 PSPBP PSEC0164 UNQ289/PRO328	0.589955	-0.761323	0.00332796
P04075	ALDOA	ALDOA ALDA	0.556552	-0.845411	0.0069586
P15151	PVR	PVR PVS	0.474067	-1.07684	0.00545227
Q13103	SPP2	SPP2 SPP24	0.451567	-1.14699	0.000935111

## Sheet: Prot unqiue DEPs
Proteins	Gene Symbol	Gene Symbol	FC(FJ/NJ)	Log2 FC (FJ/NJ)	P value(FJ/NJ)	FC(SJ/NJ)	Log2 FC (SJ/NJ)	P value(SJ/NJ)
A0A087X0M8	CHL1	CHL1 CALL				1.46626	0.552144	0.00283706
A0A0A0MSV6	C1QB	C1QB	1.24681	0.318238	0.00249894
A0A0C4DH68	IGKV2-24	IGKV2-24				3.38671	1.75988	0.0158094
A0A0G2JMB2	IGHA2	IGHA2				81.8686	6.35524	0.0376885
A1L4H1	SSC5D	SSC5D				4.57369	2.19336	0.0153461
B1AHL2	FBLN1	FBLN1 PP213	1.26493	0.339061	0.00314847
E9PHK0	CLEC3B	CLEC3B TNA				1.1973	0.259788	0.0480749
G3V3A0	SERPINA3	SERPINA3 AACT GIG24 GIG25	1.3386	0.420726	0.0421471
O75882	ATRN	ATRN KIAA0548 MGCA	1.31672	0.396952	6.06599e-05
O95479	H6PD	H6PD GDH				2.79298	1.48181	0.00142582
P00488	F13A1	F13A1 F13A				1.42561	0.511582	0.0309258
P00734	F2	F2				1.30792	0.387278	0.00404122
P00740	F9	F9	1.21059	0.275705	0.0214955
P00742	F10	F10	1.2115	0.2768	0.0012409	1.35883	0.44236	0.0178681
P01008	SERPINC1	SERPINC1 AT3 PRO0309				1.196	0.258217	0.0190503
P01009	SERPINA1	SERPINA1 AAT PI PRO0684 PRO2209				0.83413	-0.261655	0.0193831
P01019	AGT	AGT SERPINA8				1.45198	0.538018	0.0182315
P01023	A2M	A2M CPAMD5 FWP007				1.37493	0.459357	0.0403786
P01344	IGF2	IGF2 PP1446	22.1852	4.47153	0.0255858	19.8949	4.31433	0.0250876
P01591	JCHAIN	JCHAIN IGCJ IGJ	3.28764	1.71705	0.0142261
P01834	IGKC	IGKC				1.32244	0.403207	0.048033
P01859	IGHG2	IGHG2				1.71889	0.781478	0.00504472
P01861	IGHG4	IGHG4	0.506683	-0.980844	0.0209243
P02743	APCS	APCS PTX2	1.24789	0.31949	0.0230975
P02745	C1QA	C1QA				0.688836	-0.537767	0.0256203
P02747	C1QC	C1QC C1QG	1.21826	0.284823	0.0376779
P02749	APOH	APOH B2G1				1.23873	0.308863	0.0344936
P02753	RBP4	RBP4 PRO2222				0.749609	-0.415789	0.00138293
P02763	ORM1	ORM1 AGP1				1.59242	0.671222	0.0409022
P02765	AHSG	AHSG FETUA PRO2743				1.20052	0.263658	0.0475411
P02792	FTL	FTL	5.02162	2.32815	0.00356457
P03950	ANG	ANG RNASE5				1.63322	0.707722	0.00656358
P03952	KLKB1	KLKB1 KLK3	1.21136	0.276622	0.00246579
P04003	C4BPA	C4BPA C4BP	1.32456	0.405511	0.0114226
P04004	VTN	VTN				1.27248	0.347639	0.00176041
P04070	PROC	PROC	1.31798	0.398324	0.00737593	1.50519	0.589947	0.00982662
P04075	ALDOA	ALDOA ALDA				0.556552	-0.845411	0.0069586
P04114	APOB	APOB				1.21086	0.276034	0.0229247
P04180	LCAT	LCAT	1.25887	0.332133	0.00637688	1.62168	0.697489	0.00145559
P04278	SHBG	SHBG				1.49987	0.584842	0.012687
P04406	GAPDH	GAPDH GAPD CDABP0047 OK/SW-cl.12	2.66271	1.41289	0.00130049	2.03995	1.02853	0.0480399
P05019	IGF1	IGF1 IBP1	1.29546	0.373466	0.0311975
P05160	F13B	F13B				1.21644	0.28267	0.0359409
P05362	ICAM1	ICAM1				1.47601	0.561701	0.0119485
P05543	SERPINA7	SERPINA7 TBG				1.24963	0.321501	0.00275897
P05556	ITGB1	ITGB1 FNRB MDF2 MSK12				3.55987	1.83182	0.0418378
P06396	GSN	GSN				1.39503	0.480298	0.0406583
P06681	C2	C2				1.43582	0.521878	0.0049427
P07195	LDHB	LDHB	1.26162	0.335272	0.0289969	1.34392	0.426449	0.0479683
P07225	PROS1	PROS1 PROS	1.2264	0.29443	0.030194	1.25059	0.322612	0.0241403
P07359	GP1BA	GP1BA	1.33286	0.414521	0.0046786	1.4502	0.536248	0.00890285
P07360	C8G	C8G				1.3745	0.458908	0.0111932
P08294	SOD3	SOD3	1.80842	0.854726	0.0368051
P08571	CD14	CD14				1.46508	0.550981	0.0205339
P10643	C7	C7				1.4427	0.528773	0.00243364
P11021	HSPA5	HSPA5 GRP78	1.20509	0.269136	0.0182819	1.41298	0.498745	0.0109349
P12109	COL6A1	COL6A1	1.43538	0.521436	0.00230857
P12111	COL6A3	COL6A3				1.76216	0.817346	0.0373767
P12955	PEPD	PEPD PRD				1.37575	0.460219	0.024572
P13671	C6	C6				1.36651	0.450492	0.00200875
P13796	LCP1	LCP1 PLS2	1.2652	0.339365	0.000783947	1.63285	0.707389	0.00286715
P15144	ANPEP	ANPEP APN CD13 PEPN				1.47556	0.561262	0.00365318
P15151	PVR	PVR PVS	0.633881	-0.657715	0.0113542	0.474067	-1.07684	0.00545227
P16070	CD44	CD44 LHR MDU2 MDU3 MIC4				0.606018	-0.722569	0.0324875
P17936	IGFBP3	IGFBP3 IBP3				1.21928	0.286026	0.0263756
P19827	ITIH1	ITIH1 IGHEP1				1.21111	0.276336	0.0101203
P20742	PZP	PZP CPAMD6				1.31108	0.390751	0.0355036
P22105	TNXB	TNXB HXBL TNX TNXB1 TNXB2 XB				1.30064	0.379227	0.0287823
P22352	GPX3	GPX3 GPXP				1.40147	0.486941	0.0159977
P22792	CPN2	CPN2 ACBP	1.23078	0.299576	0.0196655	1.51589	0.600167	0.00514416
P22891	PROZ	PROZ	1.18948	0.250333	0.0152984
P23470	PTPRG	PTPRG PTPG				1.42243	0.508359	0.0209371
P25311	AZGP1	AZGP1 ZAG ZNGP1	1.21782	0.284297	0.0136277
P27797	CALR	CALR CRTC				0.794197	-0.33243	0.0151835
P29622	SERPINA4	SERPINA4 KST PI4	1.29681	0.374967	7.87975e-05	1.34934	0.432256	0.00192704
P35590	TIE1	TIE1 TIE	2.13005	1.09088	0.0335885
P35858	IGFALS	IGFALS ALS	1.20604	0.270275	0.00678045	1.21272	0.278247	0.0208532
P42785	PRCP	PRCP PCP	0.803059	-0.316422	0.0235304
P43121	MCAM	MCAM MUC18	1.23775	0.307722	0.0115204	1.79347	0.842753	0.00609355
P43251	BTD	BTD				1.34622	0.428913	0.0408275
P60709	ACTB	ACTB	1.36697	0.450981	0.0126069
P80108	GPLD1	GPLD1 PIGPLD1	1.28055	0.356762	0.0145859
P98160	HSPG2	HSPG2	1.55942	0.641012	0.000512959
Q01459	CTBS	CTBS CTB	1.30924	0.388733	0.011261
Q02985	CFHR3	CFHR3 CFHL3 FHR3	6.1145	2.61223	0.0422319
Q06033	ITIH3	ITIH3	1.23413	0.3035	0.0487686
Q08380	LGALS3BP	LGALS3BP M2BP				1.41708	0.502922	0.0364684
Q10588	BST1	BST1				1.8534	0.890174	0.0016635
Q12805	EFEMP1	EFEMP1 FBLN3 FBNL	1.28803	0.365162	0.0340747
Q12913	PTPRJ	PTPRJ DEP1	2.45689	1.29684	0.0440408	3.08992	1.62757	0.00842692
Q13103	SPP2	SPP2 SPP24				0.451567	-1.14699	0.000935111
Q13790	APOF	APOF				1.63255	0.707124	0.00553869
Q14118	DAG1	DAG1				3.10987	1.63685	0.0247244
Q15166	PON3	PON3				1.49712	0.582187	0.00339229
Q15582	TGFBI	TGFBI BIGH3	1.29091	0.368383	0.00419636
Q16270	IGFBP7	IGFBP7 MAC25 PSF	2.09524	1.06711	0.0270905
Q16706	MAN2A1	MAN2A1 MANA2	1.22039	0.287345	0.0189842	2.2503	1.17011	0.00140827
Q6UXB8	PI16	PI16 CRISP9 PSPBP PSEC0164 UNQ289/PRO328				0.589955	-0.761323	0.00332796
Q6UY14	ADAMTSL4	ADAMTSL4 TSRC1 PP1396 UNQ2803/PRO34012				5.65388	2.49924	0.048928
Q7Z7G0	ABI3BP	ABI3BP NESHBP TARSH	1.22363	0.291169	0.0320986
Q86SQ4	ADGRG6	ADGRG6 DREG GPR126 VIGR	2.06924	1.0491	0.0458706
Q86VB7	CD163	CD163 M130	1.29397	0.371805	0.0117732	1.8484	0.886277	0.00519165
Q86WI1	PKHD1L1	PKHD1L1	0.587356	-0.767692	0.00270883
Q8IZF2	ADGRF5	ADGRF5 GPR116 KIAA0758				1.50492	0.58969	0.00256863
Q92820	GGH	GGH				1.22885	0.297303	0.0203464
Q96KN2	CNDP1	CNDP1 CN1 CPGL2 UNQ1915/PRO4380	1.19954	0.262481	0.0442896	1.38367	0.4685	0.012866
Q99784	OLFM1	OLFM1 NOE1 NOEL1				1.49625	0.581351	0.00662359
Q9BXR6	CFHR5	CFHR5 CFHL5 FHR5	1.42232	0.508248	0.0434941
Q9NPH3	IL1RAP	IL1RAP C3orf13 IL1R3	1.25655	0.329463	0.0122595
Q9NY97	B3GNT2	B3GNT2 B3GALT7 B3GNT1	3.07793	1.62196	0.00713704
Q9NZK5	ADA2	ADA2 ADGF CECR1 IDGFL				0.74023	-0.433954	0.0413553
Q9NZP8	C1RL	C1RL C1RL1 C1RLP CLSPA				1.39668	0.482	0.0100238
Q9UGM5	FETUB	FETUB				1.42227	0.508198	0.00302981
Q9UK55	SERPINA10	SERPINA10 ZPI UNQ707/PRO1358	1.20681	0.271193	0.00405196
Q9UNW1	MINPP1	MINPP1 MIPP UNQ900/PRO1917	1.43622	0.52228	0.00173773
V9GYM3	APOA2	APOA2	0.724908	-0.464131	0.00463049	0.611549	-0.70946	0.0147339

## Sheet: Prot common DEPs
Proteins	Gene Symbol	Gene Symbol	FC(FJ/NJ)	Log2 FC(FJ/NJ)	P value(FJ/NJ)	FC(SJ/NJ)	Log2 FC(SJ/NJ)	P value(SJ/NJ)
P00742	F10	F10	1.2115	0.2768	0.0012409	1.35883	0.44236	0.0178681
P01344	IGF2	IGF2 PP1446	22.1852	4.47153	0.0255858	19.8949	4.31433	0.0250876
P04070	PROC	PROC	1.31798	0.398324	0.00737593	1.50519	0.589947	0.00982662
P04180	LCAT	LCAT	1.25887	0.332133	0.00637688	1.62168	0.697489	0.00145559
P04406	GAPDH	GAPDH GAPD CDABP0047 OK/SW-cl.12	2.66271	1.41289	0.00130049	2.03995	1.02853	0.0480399
P07195	LDHB	LDHB	1.26162	0.335272	0.0289969	1.34392	0.426449	0.0479683
P07225	PROS1	PROS1 PROS	1.2264	0.29443	0.030194	1.25059	0.322612	0.0241403
P07359	GP1BA	GP1BA	1.33286	0.414521	0.0046786	1.4502	0.536248	0.00890285
P11021	HSPA5	HSPA5 GRP78	1.20509	0.269136	0.0182819	1.41298	0.498745	0.0109349
P13796	LCP1	LCP1 PLS2	1.2652	0.339365	0.000783947	1.63285	0.707389	0.00286715
P15151	PVR	PVR PVS	0.633881	-0.657715	0.0113542	0.474067	-1.07684	0.00545227
P22792	CPN2	CPN2 ACBP	1.23078	0.299576	0.0196655	1.51589	0.600167	0.00514416
P29622	SERPINA4	SERPINA4 KST PI4	1.29681	0.374967	7.87975e-05	1.34934	0.432256	0.00192704
P35858	IGFALS	IGFALS ALS	1.20604	0.270275	0.00678045	1.21272	0.278247	0.0208532
P43121	MCAM	MCAM MUC18	1.23775	0.307722	0.0115204	1.79347	0.842753	0.00609355
Q12913	PTPRJ	PTPRJ DEP1	2.45689	1.29684	0.0440408	3.08992	1.62757	0.00842692
Q16706	MAN2A1	MAN2A1 MANA2	1.22039	0.287345	0.0189842	2.2503	1.17011	0.00140827
Q86VB7	CD163	CD163 M130	1.29397	0.371805	0.0117732	1.8484	0.886277	0.00519165
Q96KN2	CNDP1	CNDP1 CN1 CPGL2 UNQ1915/PRO4380	1.19954	0.262481	0.0442896	1.38367	0.4685	0.012866
V9GYM3	APOA2	APOA2	0.724908	-0.464131	0.00463049	0.611549	-0.70946	0.0147339
