# Supplementary material for: Proteomic and Metabolomic Signatures Associated With the Immune Response in Healthy Individuals Immunized With an Inactivated SARS-CoV-2 Vaccine
Source: Front Immunol. 2022 May 24;13:848961. doi: 10.3389/fimmu.2022.848961 (PMC9171821; doi:10.3389/fimmu.2022.848961)
Supplement: Supplementary file 11 [file Table_3.xlsx]

## Sheet: Legend
Table S3. Differentially expressed metabolites.
FC: fold change, NJ: non-injection time point. FJ: first injection. SJ: second injection.

## Sheet: Metab FJ vs NJ
Metabolites	FC(FJ/NJ)	Log2 FC (FJ/NJ)	P value (FJ/NJ)	FDR (FJ/NJ)
N,N-Dimethylformamide	0.53544	-0.9012	4.6e-15	2.29e-14
gamma-Butyrolactone	1.6695	0.73941	4.59e-10	1.82e-09
4-Hydroxy-2-butenoic acid gamma-lactone	0.69986	-0.51487	6.58e-06	1.92e-05
GLYCERALDEHYDE	0.56146	-0.83273	0.0019899	0.00424
Isobutyric acid	0.73053	-0.45298	0.0059648	0.0116
L-ALANINE	0.77929	-0.35976	0.00028864	0.000688
Aniline	0.63464	-0.65598	4.93e-13	2.25e-12
(E)-2-HEXENAL	0.35718	-1.4853	1.04e-11	4.53e-11
Cyclohexanamine	0.27118	-1.8827	1.56e-16	8.53e-16
1-Hexylamine	1.4663	0.55218	0.022305	0.0392
a-Aminoisobutyrate	0.77929	-0.35976	0.00097181	0.00217
Choline	0.70292	-0.50856	2.48e-06	7.56e-06
D-GLYCERIC ACID	5.9548	2.574	0.00023813	0.000573
Diethanolamine	0.31474	-1.6677	0.00015656	0.000387
Quinone	0.4002	-1.3212	6.5e-06	1.9e-05
2-Ethylpyrazine	0.46629	-1.1007	0.00045985	0.00108
Histamine	1.375	0.45945	0.018209	0.0326
trans-1,2-Dihydrobenzene-1,2-diol	0.37774	-1.4045	9.57e-06	2.73e-05
CREATININE	4.5325	2.1803	9.08e-15	4.46e-14
Dihydrouracil	0.47746	-1.0665	7.71e-08	2.66e-07
SUCCINIC ACID	0.78938	-0.34121	0.001934	0.00414
2-Hydroxyvaleric acid	0.59782	-0.74222	0.045848	0.0752
alpha-Ketoisovaleric acid	13.651	3.7709	0.0043597	0.00874
N,N'-Diacetylhydrazine	0.74862	-0.41769	0.00095928	0.00215
Caproic acid	0.30573	-1.7097	9.42e-10	3.68e-09
INDOLE	0.3868	-1.3703	0.019352	0.0345
Valine	2.3089	1.2072	5.9e-14	2.78e-13
2,4,6-Octatriyn-1-ol	0.13423	-2.8973	5.49e-07	1.79e-06
L-Threonine	0.76257	-0.39106	0.00019578	0.000474
2-Hydroxybenzaldehyde	1.8006	0.84851	4.03e-18	2.47e-17
4-HYDROXYBENZALDEHYDE	1.4199	0.50583	0.00014126	0.000352
Erythrose	0.0016835	-9.2143	2.13e-75	1.56e-73
4-Hydroxystyrene	0.80594	-0.31125	0.0027486	0.0057
N,N-Dimethylaniline	32.665	5.0297	3.54e-14	1.69e-13
2-methylcyclohexa-2,5-diene-1,4-dione	0.79558	-0.32991	4.37e-09	1.64e-08
Taurine	0.30552	-1.7107	0.0024555	0.00514
Methyl methanethiosulfonate	0.70008	-0.51441	9.4e-12	4.09e-11
Maltol	3.4053	1.7678	0.006382	0.0123
L-5-Oxoproline	0.79294	-0.33472	0.0048203	0.00954
1-Piperideine-2-carboxylic acid	294.95	8.2043	7.18e-25	5.83e-24
Nor-psi-tropine	65.399	6.0312	1.64e-15	8.35e-15
Mesaconic acid	2.5831	1.3691	4.33e-07	1.42e-06
Pyroglutamic acid	0.63287	-0.66001	0.01608	1.7937
Indole-3-carbinol	28.159	4.8155	1.11e-05	3.14e-05
Norleucine	1.19	0.25092	0.042384	0.0698
Isoleucine	2.1885	1.1299	0.00078645	0.00178
2-[(Methylthio)methyl]-2-butenal	0.41005	-1.2861	0.035479	0.0595
2-Hydroxyisocaproic acid	0.45508	-1.1358	2.87e-05	7.7e-05
4-Hydroxyproline	0.12837	-2.9616	3.24e-10	1.31e-09
3-Methylindole	0.25831	-1.9528	0.00062803	0.00144
Leucine	92.4	6.5298	1.25e-19	8.25e-19
3-Methylpyrrolo[1,2-a]pyrazine	0.13355	-2.9045	6.91e-67	1.37e-65
CINNAMYL ALCOHOL	2.0724	1.0513	7.79e-05	0.000199
Polypropylene glycol (m w 1,200-3,000)	81.447	6.3478	1.13e-06	3.58e-06
Benzothiazole	0.15452	-2.6942	4.21e-67	8.44e-66
2-Phenylacetamide	0.23665	-2.0792	1.04e-14	5.05e-14
2-Aminoacetophenone	0.57494	-0.79851	3.48e-05	9.24e-05
Phenylacetic acid	76.504	6.2575	1.61e-25	1.33e-24
4-Nitrophenol	0.82639	-0.2751	0.035029	0.0588
Urocanic acid	1.8346	0.87544	0.00078027	0.00177
3,4-Dihydroxybenzylamine	6.2014	2.6326	4.37e-38	4.7e-37
Ectoine	3.5604	1.832	0.00020696	0.0005
4-Hydroxyquinoline	0.83178	-0.26572	0.014767	0.0269
Vinylacetylglycine	0.58675	-0.76919	6.01e-11	2.49e-10
Tryptophol	0.26025	-1.942	1.12e-12	5.04e-12
Methyl sorbate	0.34705	-1.5268	1.9e-10	7.72e-10
Indole-3-carboxyaldehyde	0.36497	-1.4541	8.73e-05	0.000222
4-Trimethylammoniobutanoic acid	6.5563	2.7129	0.0031779	0.00652
2-Oxo-4-methylthiobutanoic acid	0.2348	-2.0905	1.6e-48	1.94e-47
Cinnamic acid	0.42001	-1.2515	1.03e-06	3.28e-06
Methionine	0.55129	-0.85911	0.00037017	0.000872
thymol	1.5128	0.5972	0.030637	0.0521
1,2-Benzisothiazol-3(2H)-one	0.036401	-4.7799	1.08e-73	5.07e-72
5-Aminosalicylic acid	1.6487	0.72134	3.86e-06	1.15e-05
Malic acid	0.65531	-0.60976	0.00017592	0.00043
Xanthine	0.73156	-0.45095	1.62e-10	6.62e-10
Oxypurinol	8.0269	3.0048	5.35e-05	0.000139
2-Methoxy-(3 or 5 or 6)-isopropylpyrazine	2.7645	1.467	0.020291	0.036
3-Hydroxyanthranilic acid	0.055148	-4.1806	3e-07	1.01e-06
His	5.271	2.3981	2.83e-19	1.83e-18
Methyl 2-octynoate	13.407	3.745	6.63e-06	1.93e-05
Acetylproline	0.14103	-2.8259	1.02e-09	3.96e-09
hyocholic acid	0.73301	-0.44809	0.012421	0.0228
1-(Hydroxymethyl)-5,5-dimethyl-2,4-imidazolidinedione	0.66127	-0.5967	4.7e-10	1.86e-09
S-Isopropyl 3-methylbut-2-enethioate	0.11202	-3.1581	1.29e-05	3.62e-05
2-(2-Methylpropyl)thiazole	260.84	8.027	0.0029568	0.0061
Indole-3-acetaldehyde	0.33795	-1.5651	0.00012071	0.000302
DL-2-Aminooctanoic acid	8.2006	3.0357	5.45e-07	1.77e-06
6-Methylcoumarin	9.2865	3.2151	0.027648	0.0476
O-Acetyl-L-homoserine	0.48969	-1.0301	2.59e-07	8.76e-07
L-Carnitine	0.70561	-0.50306	8.9e-07	2.85e-06
4-hydroxycoumarin	0.1677	-2.5761	2.44e-05	6.59e-05
1-Tridecene-3,5,7,9,11-pentayne	16.81	4.0712	8.19e-07	2.63e-06
1-Phenyl-1-pentanone	6.2783	2.6504	3.46e-11	1.45e-10
RICININE	0.0029711	-8.3948	8.05e-71	2.31e-69
Eugenol	51.911	5.698	0.0010762	0.00238
Fomepizole	1.5371	0.62019	0.0010136	0.00225
2,5-Diethyl-3,6-dimethylpyrazine	49.75	5.6366	7.38e-06	2.13e-05
L-Phenylalanine	0.23331	-2.0997	0.00028595	0.000682
Phthalic acid	3.389	1.7609	0.001626	0.00352
vanillic acid	42.521	5.4101	0.0039193	0.00794
PYRIDOXINE	0.16855	-2.5687	0.0090404	0.017
Homoarecoline	6.6382	2.7308	0.025884	0.0449
P-Toluenesulfonic acid	1.551	0.63319	6.25e-07	2.02e-06
2-Octenedioic acid	0.069294	-3.8511	0.014096	0.0257
1,6,7-Trimethylnaphthalene	0.2494	-2.0035	3.59e-05	9.52e-05
Hexanoylglycine	4.038	2.0136	4.72e-17	2.63e-16
Aconitic Acid	1.4449	0.53094	3.27e-09	1.24e-08
Xylose	4.2508	2.0877	0.0055441	0.0108
1,4-Cyclohexanedicarboxylic acid	1.2523	0.32463	2.52e-12	1.11e-11
L-(+)-Arginine	0.55853	-0.84028	3.73e-06	1.11e-05
(卤)-3-Hydroxynonanoic acid	5.2952	2.4047	1.93e-07	6.56e-07
Citrulline	0.52524	-0.92894	1.75e-09	6.7e-09
apo-[3-methylcrotonoyl-CoA:carbon-dioxide ligase (ADP-forming)]	0.21424	-2.2227	9.07e-09	3.32e-08
Ascorbic acid	2.8549	1.5134	0.0020721	0.00438
Indoleacetic acid	0.13046	-2.9383	0.0019026	0.00408
Cotinine	0.076696	-3.7047	0.033386	0.0564
N-Formyl-L-methionine	0.046985	-4.4117	1.39e-10	5.69e-10
HIPPURATE	0.083758	-3.5776	5.3e-05	0.000138
2(N)-Methyl-norsalsolinol	0.07283	-3.7793	0.0047443	0.00941
Galactose	2.3245	1.2169	1.18e-12	5.26e-12
Gluconolactone	0.003834	-8.0269	7.26e-20	4.92e-19
4-Methoxycinnamic acid	3.6166	1.8546	0.0001938	0.00047
Coniferyl aldehyde	0.2857	-1.8074	8.85e-27	7.62e-26
Isoxanthopterin	0.0031115	-8.3282	3.35e-21	2.46e-20
Hippuric acid	135.41	7.0811	0.010193	0.019
Acetylisoniazid	27.71	4.7923	0.00016054	0.000396
7-Aminomethyl-7-carbaguanine	4.8089	2.2657	0.011677	0.0215
4-Pyridoxic acid	0.017779	-5.8137	0.024368	0.0426
6-Thiourate	3.1534	1.6569	4.11e-13	1.89e-12
4-Hydroxybenzyl isothiocyanate	0.37079	-1.4313	5.72e-05	0.000148
3-Methyluric acid	0.6808	-0.5547	0.034032	0.0573
Triethylphosphate	0.00078798	-10.31	6.39e-73	2.4e-71
Benzophenone	0.0070118	-7.156	7.38e-14	3.47e-13
Harmane	115.19	6.8478	0.0013845	0.00301
Phosphocholine	0.41113	-1.2823	6.29e-05	0.000162
Ecgonine	2.7111	1.4389	0.0021383	0.00451
4-Bromo-3,5-cyclohexadiene-1,2-dione	3.7465	1.9056	8.5e-06	2.44e-05
3-Fumarylpyruvate	7.5356	2.9137	0.025945	0.0449
3,4-Dihydroxymandelic acid	25.232	4.6572	0.036834	0.0615
N-(3-acetamidopropyl)pyrrolidin-2-one	10.393	3.3776	0.0040357	0.00817
N,N-dimethyl-7H-purin-6-amine	4.04e-05	-14.595	6.84e-18	4.05e-17
Rhamnose	0.00024572	-11.991	5.28e-33	5.05e-32
THYMOQUINONE	0.63582	-0.65331	5.89e-10	2.32e-09
3-Hydroxycapric acid	1.2447	0.31579	0.01642	0.0297
3-[(3-Methylbutyl)nitrosoamino]-2-butanone	0.084096	-3.5718	5.93e-07	1.92e-06
1-(Malonylamino)cyclopropanecarboxylic acid	0.012715	-6.2973	0.025828	0.0449
Hordenine	0.57838	-0.78992	1.65e-12	7.37e-12
N6,N6,N6-Trimethyl-L-lysine	0.65587	-0.60853	0.0073393	0.014
synephrine	46.552	5.5408	0.0017111	0.00369
Indole-3-propionic acid	13.101	3.7117	0.0024736	0.00517
CITRATE	1.3364	0.41834	1.11e-11	4.77e-11
7-Methoxy-6-methyl-2H-1-benzopyran-2-one	0.3636	-1.4596	6.53e-05	0.000168
5-Hydroxyindole-3-acetic acid	3.7646	1.9125	0.0041409	0.00837
5-Hydroxy-3-indoleacetic acid	0.25795	-1.9548	0.0055376	0.0108
Shikimic Acid	0.040435	-4.6283	4.03e-86	8.43e-84
Phendimetrazine	63.718	5.9936	2.03e-17	1.16e-16
(R)-N-Methylsalsolinol	0.67309	-0.57114	0.021014	0.0372
Halothane	24.737	4.6286	4.62e-07	1.51e-06
D-Glucuronic acid	17.323	4.1146	1.85e-07	6.29e-07
Ferulic acid	9.43e-05	-13.373	3.82e-69	8.87e-68
(R)-3-Hydroxy-5-phenylpentanoic acid	0.09413	-3.4092	2.26e-05	6.15e-05
Octyl acetate	1.3853	0.47021	3.46e-05	9.22e-05
9H-Carbazole-3-carboxaldehyde	1.15e-05	-16.412	8.98e-27	7.68e-26
(S)-Isowillardiine	1.2835	0.36009	0.00017547	0.000429
N,N-Acetylhistidine	0.2419	-2.0475	6.45e-15	3.19e-14
Harmol	0.0021545	-8.8584	3.67e-25	3.02e-24
Tacrine	2.8943	1.5332	0.0091358	0.0171
Guanethidine	0.38138	-1.3907	5.05e-34	4.95e-33
Methyleugenol	0.0028479	-8.4559	6.27e-68	1.33e-66
Hydralazine acetone hydrazone	0.00058724	-10.734	7.24e-36	7.51e-35
Theophylline	0.29127	-1.7796	1.06e-08	3.8e-08
TRYPTOPHAN	36.894	5.2053	3.86e-41	4.38e-40
Ala-Ile	2.4766	1.3083	0.0024527	0.00514
Leucylalanine	728.72	9.5092	1.78e-05	4.89e-05
6-isopropoxynicotinic acid	2.88	1.5261	2e-06	6.16e-06
Indolelactic acid	128.5	7.0056	4.67e-26	3.93e-25
L-Acetylcarnitine	1.4019	0.48734	1.77e-05	4.88e-05
Crotamiton	0.12374	-3.0146	2.69e-19	1.75e-18
Amyl 2-furoate	5.9046	2.5618	0.0019408	0.00415
L-Tryptophan	113.33	6.8244	0.002762	0.00572
Hexyl 3-mercaptobutanoate	0.39514	-1.3396	0.0037348	0.0076
Miglitol	0.61008	-0.71292	3.58e-16	1.9e-15
Garcinia acid	7.9129	2.9842	2.26e-14	1.08e-13
5-(1,2-dithiolan-3-yl)pentanoic acid	2.7509	1.4599	2.48e-05	6.69e-05
Agrocybenine	0.016876	-5.8889	4.94e-73	1.9e-71
N-Acetylphenylalanine	0.64715	-0.62783	0.00057957	0.00133
beta-Damascenone	19.871	4.3126	0.0015368	0.00333
Ethyl caffeate	0.53927	-0.89091	1.58e-05	4.38e-05
L-kynurenine	0.44192	-1.1781	0.0042942	0.00865
5S,6S-epoxy-15R-hydroxy-ETE	80.675	6.334	0.00041252	0.00097
Eremopetasinorol	0.011685	-6.4193	9.33e-67	1.82e-65
4-(Methylnitrosamino)-1-(3-pyridyl)-1-butanol	0.02594	-5.2687	1.6e-33	1.56e-32
N-Carbamoyl-2-amino-2-(4-hydroxyphenyl)acetic acid	0.24188	-2.0476	2.1e-06	6.44e-06
sinapyl alcohol	0.30076	-1.7333	1.16e-06	3.68e-06
Cyclo(Leu-Pro)	0.068304	-3.8719	3.25e-34	3.23e-33
Cyclo(proline-leucine)	0.085299	-3.5513	1.26e-16	6.92e-16
Linalyl propionate	7.0065	2.8087	0.007048	0.0135
3-Indoxyl sulfate	0.00033561	-11.541	1.06e-15	5.46e-15
2-Heptyl-4,5-dimethylthiazole	50.902	5.6697	0.00091416	0.00205
2-Oxo-3-hydroxy-4-phosphobutanoic acid	3.535	1.8217	4.16e-07	1.38e-06
N-phosphocreatinate(2-)	9.6469	3.2701	8.74e-05	0.000222
2-Amino-5,6-dichloro-3,4,-dihydroquinazoline	22.191	4.4719	3.77e-29	3.35e-28
2-(4-Methyl-5-thiazolyl)ethyl butanoate	0.58078	-0.78394	0.0011024	0.00244
Deoxyribose 5-phosphate	0.20778	-2.2669	7.41e-11	3.06e-10
Propionylcarnitine	0.36577	-1.451	0.00012214	0.000305
2,4-Dichlorophenoxyacetic acid	2.9163	1.5441	2.35e-13	1.09e-12
Nookatone	0.60623	-0.72207	0.015799	0.0287
Zeatin	0.28391	-1.8165	0.02034	0.036
Dehydroxyzyleuton	0.00056871	-10.78	2.5e-53	3.24e-52
Guaifenesin	0.00045165	-11.113	2.79e-48	3.34e-47
L-beta-aspartyl-L-serine	0.030895	-5.0165	4.9e-10	1.94e-09
Monoisobutyl phthalic acid	0.25368	-1.9789	1.05e-29	9.49e-29
2,4-Diamino-6,7-dimethoxyquinazoline	0.0077036	-7.0203	3.87e-74	2.1e-72
1-(5-Acetyl-2-hydroxyphenyl)-3-methyl-1-butanone	0.016242	-5.9442	1.44e-75	1.17e-73
2,6-Di-tert-butylbenzoquinone	0.69672	-0.52135	0.027224	0.0469
Prilocaine	0.00060049	-10.702	8.08e-72	2.63e-70
Brassicanal C	2.8678	1.52	0.017039	0.0307
Hydrocotarnine	0.22686	-2.1401	5.94e-13	2.7e-12
Flavone	0.00025863	-11.917	7.39e-24	5.91e-23
Annuionone B	0.44755	-1.1599	0.00031777	0.000753
decyl acetate	0.0033418	-8.2251	2.46e-102	1.2e-99
1h-indole-3-butanoic acid	18.103	4.1782	0.0014453	0.00314
Porphobilinogen	4.03e-05	-14.6	5.49e-66	1.02e-64
METHYL DIHYDROJASMONATE	0.30311	-1.7221	1.17e-06	3.69e-06
(8E,15E)-1,8,15-Heptadecatriene-11,13-diyne	0.006648	-7.2329	2.61e-14	1.25e-13
Myristic acid	1.6299	0.70482	0.00036226	0.000856
Cinnamoylglycine	0.44287	-1.1751	6.66e-05	0.000171
2-Amino-3,4,8-trimethyl-3H-imidazo[4,5-f]quinoxaline	0.00072221	-10.435	4.37e-76	3.77e-74
Isobutyryl-L-carnitine	85.17	6.4123	0.011478	0.0212
Alpha-pyrrolidinovalerophenone	0.00068321	-10.515	4.06e-73	1.65e-71
7-Acetoxy-6-methoxycoumarin	0.47815	-1.0645	3.2e-07	1.07e-06
L-beta-aspartyl-L-threonine	0.05476	-4.1907	3.72e-40	4.19e-39
(S)-2,3-Dihydro-6-hydroxy-5-(hydroxyacetyl)-2-isopropenylbenzofuran	0.010782	-6.5353	8.94e-64	1.38e-62
Cysteinyl-Isoleucine	0.0010833	-9.8504	2.82e-24	2.28e-23
4-Coumaroylputrescine	1112.2	10.119	3.73e-20	2.58e-19
Valerenic acid	5.7898	2.5335	2.56e-06	7.76e-06
LEVODOPA	0.001651	-9.2425	2.18e-82	3.19e-80
Pandamarilactam 3x	0.24909	-2.0053	1.97e-11	8.28e-11
N,N-Didesmethyltramadol	31.043	4.9562	3.03e-07	1.02e-06
3,4,5-Trimethoxycinnamic acid	3.601	1.8484	0.028811	0.0492
CMPF	36.23	5.1791	4.67e-09	1.74e-08
2-{[(3,5-dimethoxyphenyl)(hydroxy)methylidene]amino}acetic acid	5.7364	2.5201	0.0052304	0.0102
Benzphetamine	0.48376	-1.0476	0.00046098	0.00108
Pirbuterol	0.12528	-2.9968	1.87e-05	5.11e-05
Xanthurenic Acid	0.70693	-0.50036	3.66e-09	1.39e-08
N-Undecanoylglycine	8.2657	3.0471	2.25e-06	6.86e-06
Ferulic acid	2.79e-06	-18.451	2.81e-29	2.51e-28
Uridine	0.12258	-3.0282	0.00026581	0.000638
Polyethylene, oxidized	0.34491	-1.5357	0.028604	0.049
5'-Deoxy-5-fluorocytidine	0.001453	-9.4268	1.72e-67	3.55e-66
resveratrol	0.00050443	-10.953	2.55e-64	4.06e-63
OR-1896	0.55319	-0.85414	0.0075047	0.0143
2-Methylbutyroylcarnitine	0.75248	-0.41027	0.00080456	0.00182
N-Acetyltryptophan	0.19975	-2.3237	2.62e-05	7.07e-05
Glutaminylthreonine	31.101	4.9589	0.017071	0.0308
Pyridoxamine 5'-phosphate	0.20607	-2.2788	2.19e-08	7.81e-08
(1R,2R)-methyl dihydrojasmonate	0.83421	-0.26152	1.26e-10	5.21e-10
(3S,6S)-3,6-di-sec-butylpiperazine-2,5-dione	0.0010164	-9.9423	5.84e-72	1.94e-70
Gemfibrozil	23.94	4.5814	4.69e-20	3.24e-19
2-Pentanamido-3-phenylpropanoic acid	0.0013614	-9.5207	9.12e-21	6.54e-20
2,4,5-trimethoxybenzoic acid	18.074	4.1758	1.24e-07	4.22e-07
Rivastigmine	53.772	5.7488	5.04e-09	1.87e-08
7-Aminonitrazepam	0.0014594	-9.4204	2.55e-33	2.47e-32
N-desmethylmirtazapine	0.0068302	-7.1939	1.26e-26	1.07e-25
1-Hydroxyepiacorone	0.13513	-2.8876	1.37e-08	4.91e-08
Tolpropamine	0.0070564	-7.1469	1.45e-22	1.13e-21
2',4,4'-Trihydroxychalcone	1.3513	0.43436	0.00025728	0.000618
3-hydroxy-3-(3,4,5-trimethoxyphenyl)propanoic acid	0.29835	-1.7449	0.0064477	0.0124
Epiandrosterone	0.13063	-2.9364	0.00072573	0.00165
Chrysin	0.039421	-4.6649	1.18e-09	4.59e-09
Palmitic acid	1.8691	0.90231	8.81e-08	3.03e-07
Diphenhydramine	0.097723	-3.3552	1.91e-65	3.32e-64
Liquiritigenin	0.55507	-0.84927	3.66e-06	1.09e-05
Isocurcumenol	4.3217	2.1116	1.71e-05	4.72e-05
(-)-Fumigaclavine B	1.2465	0.31792	1.95e-11	8.26e-11
5-Methylcytidine	1.3959	0.48115	0.01153	0.0213
1,1'-(Tetrahydro-6a-hydroxy-2,3a,5-trimethylfuro[2,3-d]-1,3-dioxole-2,5-diyl)bis-ethanone	0.16133	-2.6319	4.81e-19	3.08e-18
O-Desmethylangolensin	2.4229	1.2767	0.027203	0.0469
3-Furanmethanol glucoside	0.11285	-3.1476	6.12e-44	7.11e-43
Glycerol tripropanoate	0.64469	-0.63333	0.0066547	0.0128
gamma-Glutamylleucine	0.45457	-1.1374	0.049414	0.0805
Lotaustralin	0.15966	-2.6469	2.79e-08	9.89e-08
Thioxanthine monophosphate	26.476	4.7266	1.01e-39	1.12e-38
(S)-Rutaretin	8.02e-06	-16.928	1.88e-56	2.59e-55
Phenylacetylglutamine	22.815	4.5119	5.2e-13	2.37e-12
Phenylalanylproline	0.14159	-2.8202	0.00080164	0.00182
Phaseolic acid	0.00071716	-10.445	1.66e-69	4.04e-68
Lisdexamfetamine	0.42105	-1.2479	0.0020643	0.00437
Humulinic acid A	1.1951	0.25711	0.023922	0.0419
Atenolol	16.11	4.0099	3.39e-12	1.49e-11
Desipramine	46.513	5.5396	4.97e-07	1.63e-06
Apomorphine	135.86	7.086	0.00098531	0.00219
Voglibose	109.43	6.7739	1.42e-09	5.5e-09
Rizatriptan	3.1838	1.6708	3.57e-14	1.7e-13
Metoprolol	15.252	3.9309	0.00088376	0.00199
kavain	0.0001255	-12.96	1.9e-72	6.6e-71
Hypaphorine	11.563	3.5314	0.014121	0.0258
2,3-Butanediol glucoside	0.00030844	-11.663	2.14e-38	2.32e-37
Disipal	0.4138	-1.273	1.2e-06	3.78e-06
Apigenin	1.3068	0.38601	0.0082695	0.0157
Galangin	18.65	4.2211	2.91e-06	8.79e-06
Imperatorin	0.080059	-3.6428	5.09e-55	6.71e-54
Atractylenolide III	0.00073843	-10.403	7.63e-52	9.46e-51
Doxylamine	0.2078	-2.2667	3.28e-07	1.1e-06
Alprenolol	0.11317	-3.1434	1.71e-52	2.18e-51
Naringenin	3.98e-06	-17.94	6.02e-87	1.47e-84
Arbutin	9.2221	3.2051	8.75e-18	5.14e-17
(S)-Verimol F	10.396	3.378	0.0090423	0.017
Heptanoylcarnitine	24.931	4.6399	0.0091966	0.0172
ISOPALMITIC ACID	0.36952	-1.4363	0.0012321	0.0027
Ascochitine	0.2447	-2.0309	0.019581	0.0349
Triethyl citrate	0.058157	-4.1039	5.8e-40	6.47e-39
8-(1,2-dihydroxypropan-2-yl)-9-hydroxy-2H,8H,9H-furo[2,3-h]chromen-2-one	148.52	7.2145	0.010394	0.0193
Sulfamethazine	0.14708	-2.7653	7.61e-35	7.68e-34
Pterostilbene	0.0015988	-9.2888	4.74e-18	2.84e-17
11-Hydroxy-12-methoxydihydrokawain	0.051319	-4.2844	4.22e-35	4.31e-34
Pentoxifylline	0.055836	-4.1627	1.05e-25	8.75e-25
1-(4-Hydroxy-3-methoxyphenyl)-3-decanone	0.6438	-0.63532	1.05e-05	2.96e-05
alpha-Linolenic acid	0.00066502	-10.554	3.94e-96	1.44e-93
Oleic acid	2.1747	1.1208	1.52e-05	4.21e-05
Oleamide	1.4765	0.56221	9.23e-06	2.64e-05
2-[4,6-dihydroxy-3-(4-hydroxy-3-methylbut-2-en-1-yl)-2-methoxyphenyl]acetic acid	5.88e-05	-14.054	3.47e-33	3.34e-32
Stearic acid	2.5904	1.3732	0.04601	0.0754
Guanosine	0.024002	-5.3807	1.37e-05	3.81e-05
Octadecanamide	1.9614	0.97189	2.2e-08	7.81e-08
7-O-Methylbaicalein	37.153	5.2154	1.01e-08	3.68e-08
arabinofuranosylguanine	0.00021469	-12.185	1.23e-62	1.83e-61
4'-Hydroxy-5,7-dimethoxyflavan	14.343	3.8423	0.00011122	0.00028
3-Hexen-1-ol O-b-D-glucopyranoside	9.32e-06	-16.712	4.62e-73	1.83e-71
biochanin A	1.03e-05	-16.568	1.82e-71	5.78e-70
Morphine	0.17082	-2.5495	0.030472	0.0519
3',4'-Dihydrodiol	13.872	3.7941	8.07e-10	3.16e-09
Atropine	3.5294	1.8194	1.24e-09	4.79e-09
1,18-Diamino-5,9,14-triazaoctadecane	18.663	4.2221	0.0030263	0.00624
7-methoxy-2-methyl-3-phenyl-4H-chromen-4-one	4.24e-06	-17.848	6.78e-52	8.48e-51
(3xi,6E)-1,7-Diphenyl-6-hepten-3-ol	3976.2	11.957	1.27e-11	5.45e-11
Indole-3-acetyl-L-isoleucine	0.14929	-2.7438	0.015365	0.0279
2-Amino-4-oxo-6-(1',2',3'-trihydroxypropyl)-diquinoid-7,8-dihydroxypterin	0.021477	-5.5411	1.1e-28	9.61e-28
Chloropyramine	9.7796	3.2898	0.040539	0.0672
(E)-1-O-Cinnamoyl-beta-D-glucose	16.102	4.0092	2.11e-06	6.47e-06
Phenylbutyrylglutamine	1.7094	0.7735	5.75e-19	3.64e-18
Avenalumin III	0.28626	-1.8046	0.033588	0.0567
Ethylenediaminetetraacetic acid EDTA	0.71762	-0.4787	0.00033888	0.000802
[6]-Gingerol	1.7577	0.81371	3.48e-07	1.16e-06
(2'E,4'Z,7'Z,8E)-Colnelenic acid	13.875	3.7944	0.0082881	0.0157
methyl palmitate	15.239	3.9297	0.0013143	0.00287
Tridecanoylglycine	0.0068515	-7.1894	3.92e-65	6.6e-64
Prulaurasin	0.78913	-0.34166	0.019113	0.0341
Sumatriptan	11.309	3.4994	0.0016772	0.00362
(E)-Herclavine	3.53e-05	-14.789	2.51e-30	2.28e-29
Tertatolol	0.0062391	-7.3244	1.06e-50	1.31e-49
Disulfiram	0.15391	-2.6998	1.43e-66	2.75e-65
3-Oxooctadecanoic acid	2.3071	1.2061	2.46e-07	8.32e-07
Perfluorobutanesulfonic acid	15.704	3.9731	1.91e-12	8.51e-12
(R)-3-Hydroxy-Octadecanoic acid	0.21076	-2.2463	0.023302	0.0409
Sphingosine	0.44166	-1.179	0.0014566	0.00316
angoletin	0.75338	-0.40856	4.58e-09	1.71e-08
Eicosapentaenoic acid	3.089	1.6271	0.02532	0.044
Dobutamine	465.2	8.8617	1.16e-05	3.25e-05
Arachidonic acid	2.3649	1.2418	0.00053957	0.00125
Miltirone	0.48871	-1.0329	0.00086142	0.00194
avenanthramide D	0.4392	-1.187	0.047441	0.0775
dUMP	0.013372	-6.2247	0.0025263	0.00526
Alprazolam	4.9777	2.3155	6.54e-06	1.91e-05
trans-O-Methylgrandmarin	0.00016548	-12.561	3.95e-53	5.07e-52
1-(beta-D-Glucopyranosyloxy)-3-octanone	0.0020934	-8.8999	5.28e-66	9.9e-65
sclareol	0.013639	-6.1961	9.36e-09	3.42e-08
Dihydrocapsaicin	0.000907	-10.107	1.59e-22	1.23e-21
Kaempferol	31.277	4.967	2.84e-09	1.08e-08
Diflubenzuron	0.10941	-3.1922	6.15e-32	5.7e-31
Phenylbutazone	5.87e-06	-17.379	2.67e-74	1.63e-72
hexadecanedioic acid	0.42645	-1.2295	0.00056154	0.00129
12(13)Ep-9-KODE	1.278	0.35392	0.033102	0.056
Methadone	1.4e-06	-19.444	1.64e-53	2.14e-52
N-Hexadecanoylpyrrolidine	2.2608	1.1768	7.98e-19	5.01e-18
De-O-methylsterigmatocystin	4.44e-05	-14.459	5.63e-72	1.92e-70
gamma-Glutamyltyrosine	0.0001638	-12.576	1.86e-75	1.44e-73
Mestranol	23.996	4.5847	0.0020794	0.00439
FA 18:2+2O	4.4759	2.1622	4.8e-05	0.000126
leonurine	3.8212	1.934	0.049464	0.0805
Xanthinol	102.63	6.6813	1.73e-11	7.37e-11
2-trans,4-cis-Decadienoylcarnitine	1.8057	0.85253	0.027735	0.0476
Biperiden	14.676	3.8754	5.04e-11	2.1e-10
Pyrenophorol	0.00013472	-12.858	4.59e-15	2.29e-14
Oseltamivir	0.77279	-0.37186	0.029896	0.051
(2-{[3-(3,4-dihydroxy-5-methoxyphenyl)prop-2-enoyl]oxy}ethyl)trimethylazanium	0.0015707	-9.3143	1.77e-73	7.39e-72
9-Decenoylcarnitine	0.614	-0.70369	0.0052277	0.0102
Solacaproine	2.817	1.4942	2.58e-37	2.75e-36
(S)-Angelicain	0.66261	-0.59377	7.93e-09	2.91e-08
4',7-Dihydroxy-2',5-dimethoxyisoflavone	7.4e-05	-13.723	4.17e-71	1.27e-69
4-oxo-Retinoic acid	5.198	2.378	0.0088543	0.0167
Mitiglinide	0.0093785	-6.7364	4.29e-64	6.75e-63
Eupafolin	2.7142	1.4405	0.00017251	0.000423
Vanilloloside	402.2	8.6518	9.17e-22	6.88e-21
Nateglinide	1.4e-05	-16.12	7.95e-21	5.73e-20
3-hydroxynonanoyl carnitine	0.00028208	-11.792	1.12e-72	4.08e-71
Phytosphingosine	1.3139	0.39383	7.48e-10	2.94e-09
Cryptotanshinone	0.00041822	-11.223	3.04e-65	5.18e-64
Coptisine	0.56152	-0.83259	0.04639	0.0759
Auraptene	2.1752	1.1212	0.0049854	0.0098
Arginylphenylalanine	1.1918	0.25314	8.2e-08	2.82e-07
Mequitazine	3.5666	1.8346	1.77e-21	1.31e-20
N-Jasmonoylisoleucine	3.1483	1.6546	1.17e-14	5.67e-14
1-Methoxy-3-(4-hydroxyphenyl)-2E-propenal 4'-glucoside	0.82501	-0.27751	0.010133	0.0189
(3b,6b,8a,12a)-8,12-Epoxy-7(11)-eremophilene-6,8,12-trimethoxy-3-ol	0.0043348	-7.8498	1.08e-20	7.66e-20
2,4-dihydroxyheptadec-16-ynyl acetate	0.004712	-7.7294	0.0020501	0.00435
Acitretin	0.44263	-1.1758	3.31e-07	1.11e-06
Docosahexaenoic acid	2.6396	1.4003	3.96e-06	1.17e-05
2,4-dihydroxyheptadec-16-enyl acetate	6.9566	2.7984	4.16e-09	1.57e-08
henicosanoic acid	2.4664	1.3024	2.31e-29	2.08e-28
O-methylarmepavine	5.4546	2.4475	1.28e-15	6.56e-15
dihydroalbocycline	0.29565	-1.758	2.57e-06	7.79e-06
Acutilobin	0.00012127	-13.009	2.4e-71	7.47e-70
Labetalol	0.0046433	-7.7506	2.15e-70	5.82e-69
9,12,13-TriHOME	4.2381	2.0834	4.04e-16	2.13e-15
[2-hydroxy-1-(7-hydroxy-1-oxo-1H-isochromen-3-yl)butoxy]sulfonic acid	0.627	-0.67347	3.83e-07	1.27e-06
Docosapentaenoic acid (22n-6)	0.0014085	-9.4716	1.55e-61	2.25e-60
Almotriptan	4.7063	2.2346	0.0090039	0.0169
13-L-Hydroperoxylinoleic acid	0.03209	-4.9617	6.2e-08	2.15e-07
15-Keto-13,14-dihydroprostaglandin A2	3.73e-05	-14.709	3.43e-37	3.63e-36
Tetrahydrodeoxycorticosterone	0.0087713	-6.833	8.7e-63	1.31e-61
Dihydroneopterin phosphate	12.815	3.6798	1.36e-05	3.8e-05
Salvianolic acid F	0.58939	-0.76271	5.23e-09	1.94e-08
Acebutolol	1.47e-05	-16.051	1.45e-19	9.53e-19
Famotidine	2.6865	1.4258	0.0068658	0.0131
Erucamide	3.9576	1.9846	8.73e-15	4.3e-14
3-Hydroxyquinine	2.093	1.0656	1.11e-22	8.75e-22
Methylergonovine	4.67e-06	-17.707	2.17e-20	1.52e-19
Propoxyphene	0.048822	-4.3563	2.69e-67	5.46e-66
Oleoyl glycine	23.126	4.5314	5.38e-05	0.00014
N-(1-Deoxy-1-fructosyl)tyrosine	0.045922	-4.4447	1.37e-30	1.26e-29
Dibucaine	0.4861	-1.0407	5.8e-06	1.7e-05
Medroxyprogesterone	0.56059	-0.83499	5.17e-05	0.000135
quinidine	7.534	2.9134	0.021386	0.0377
Melilotoside	1.4e-05	-16.126	2.29e-70	6.09e-69
Foeniculoside VIII	0.80588	-0.31135	0.042101	0.0695
Ajmaline	0.059016	-4.0827	3.96e-70	1.02e-68
Pandamarilactone 31	0.000662	-10.561	6.9e-64	1.07e-62
Cortol	1.4791	0.5647	8.85e-07	2.84e-06
Thelephoric acid	6.7528	2.7555	1.28e-06	4.02e-06
(5,7-dihydroxy-4-oxo-2-phenyl-3,4-dihydro-2H-1-benzopyran-3-yl)oxidanesulfonic acid	0.59119	-0.75832	1.03e-08	3.73e-08
Coriandrone D	5.2047	2.3798	5.59e-24	4.49e-23
Methionyl butyrate	0.00012067	-13.017	4.31e-70	1.09e-68
Olopatadine n-oxide	1.42e-05	-16.101	8.71e-82	1.16e-79
Idoxuridine	3.2415	1.6967	0.0048804	0.00962
Cyclovariegatin	0.40261	-1.3126	0.00051558	0.0012
2-O-p-Coumaroylhydroxycitric acid	1.4216	0.50748	0.03908	0.065
rutamarin	357.57	8.4821	9.65e-06	2.75e-05
(2-hydroxy-2-{9-hydroxy-7-oxo-2H,3H,7H-furo[3,2-g]chromen-2-yl}propoxy)sulfonic acid	17.612	4.1385	4.99e-25	4.08e-24
5,4'-Dihydroxy-3,3'-dimethoxy-6:7-methylenedioxyflavone	0.12117	-3.0449	0.024741	0.0431
1-Formylneogrifolin	5.77e-05	-14.08	1.86e-16	9.98e-16
Monoolein	0.45987	-1.1207	0.00011379	0.000286
2-{4-[(1E)-1,2-diphenylbut-1-en-1-yl]phenoxy}acetic acid	3.6192	1.8557	3.68e-05	9.72e-05
Norendoxifen	0.0025262	-8.6288	8.47e-70	2.1e-68
Bezafibrate	0.0012439	-9.6509	8.12e-59	1.13e-57
2-Hydroxyfluorene	1.9e-06	-19.005	1.45e-73	6.23e-72
Tetrahydrocortisone	10.106	3.3371	0.037453	0.0624
N-Linoleoyl GABA	2.2332	1.1591	0.042931	0.0706
Dehydroisoandrosterone sulfate	0.1299	-2.9445	1.79e-11	7.57e-11
Propantheline	3.132	1.6471	0.046636	0.0762
Isomurolic acid	1.711	0.77483	3.9e-07	1.29e-06
Licarin C	1.7739	0.82692	6.7e-07	2.16e-06
Coprostanone	4.868	2.2833	4.54e-05	0.00012
Camptothecin	0.49306	-1.0202	3.34e-05	8.92e-05
Fragransol D	1.9793	0.98498	3.38e-18	2.1e-17
Octaethylene glycol	0.014334	-6.1244	5.44e-32	5.07e-31
Tamoxifen	0.079558	-3.6519	2.92e-45	3.44e-44
Docosahexaenoyl Ethanolamide	0.00046879	-11.059	1.03e-81	1.26e-79
Tetradecanoylcarnitine	43.363	5.4384	0.013102	0.0241
LysoPC(6:0/0:0)	0.00080258	-10.283	6.76e-60	9.6e-59
9'-Carboxy-gamma-tocotrienol	0.00099595	-9.9716	1.2e-73	5.32e-72
3-(3,4-dimethoxyphenyl)-N-[2-(1-hydroxy-3-methoxy-4-oxocyclohexa-2,5-dien-1-yl)ethyl]propanimidic acid	1.9601	0.97095	5.68e-07	1.84e-06
Adrenoyl ethanolamide	14.376	3.8456	0.00036275	0.000856
Xanthohumol	0.03303	-4.9201	5.49e-19	3.5e-18
7-Ethylcamptothecin	0.00047933	-11.027	8.34e-74	4.07e-72
Kanzonol V	0.0010003	-9.9654	1.28e-55	1.72e-54
delta-Tocotrienol	1.5614	0.6428	9.31e-06	2.66e-05
D-Tetrahydropalmatine	0.00025478	-11.938	1.91e-52	2.41e-51
Imidaprilat	2.15e-05	-15.503	7.38e-39	8.06e-38
Neuroprotectin D1	0.016503	-5.9212	1.27e-68	2.9e-67
8-Hydroxyluteolin 8-sulfate	1.9327	0.95062	0.0038063	0.00773
N-(1-Deoxy-1-fructosyl)tryptophan	0.13671	-2.8708	1.26e-44	1.48e-43
1,2,10-Trihydroxydihydro-trans-linalyl oxide 7-O-beta-D-glucopyranoside	86.132	6.4285	2.68e-05	7.2e-05
Pteroside B	0.17714	-2.497	6.13e-66	1.12e-64
Cortodoxone	13.833	3.79	3.96e-10	1.58e-09
3b,16a-Dihydroxyandrostenone sulfate	7.8519	2.973	0.043177	0.0709
Corynoxeine	0.056863	-4.1364	4.48e-74	2.34e-72
(E,E,E)-Sylvatine	0.00013893	-12.813	2.78e-68	6.08e-67
20-Carboxy-leukotriene B4	0.0014289	-9.4508	6.75e-83	1.1e-80
1-O-Sinapoylglucose	2.81e-06	-18.44	2.1e-69	5.04e-68
Euglobal Ia1	1.206	0.27027	0.014872	0.0271
3-Hydroxytamoxifen (Droloxifene)	0.39775	-1.3301	1.61e-09	6.19e-09
{5-[(E)-2-{3,5-dihydroxy-4-[(1E)-3-methylbuta-1,3-dien-1-yl]phenyl}ethenyl]-2-hydroxyphenyl}oxidanesulfonic acid	2.9758	1.5733	0.00014742	0.000367
2-(3,4-dimethoxyphenyl)-5,6,8-trihydroxy-3,7-dimethoxy-4H-chromen-4-one	2.829	1.5003	4.28e-06	1.27e-05
5-(3-methoxyphenyl)-N-((octahydro-1H-quinolizin-1-yl)methyl)-1H-pyrazole-3-carboxamide	0.0032989	-8.2438	2.95e-75	2.06e-73
CHENODIOL	0.058648	-4.0918	1.45e-10	5.93e-10
12-Ketodeoxycholic acid	0.74177	-0.43095	0.039856	0.0661
Galactonic acid	4.92e-06	-17.632	7.9e-74	3.98e-72
Glabrol	0.20178	-2.3092	6.27e-33	5.96e-32
Dihydrofukinolide	1.37e-05	-16.153	2.22e-84	4.06e-82
Lithocholic Acid	1.9381	0.95463	0.00017368	0.000426
Sucralose	1.6194	0.6955	4.07e-08	1.43e-07
Vesnarinone	7.12e-05	-13.777	3.82e-69	8.87e-68
3'-Hydroxy-T2-triol	0.68602	-0.54367	0.004356	0.00874
1-hexadecyl-glycero-3-phosphate	0.62185	-0.68536	0.00017114	0.000421
Drotaverine	0.13109	-2.9314	1.46e-34	1.46e-33
Kanzonol M	0.076434	-3.7096	1.63e-16	8.81e-16
Palmitoylcarnitine	1.3717	0.45593	2.06e-06	6.32e-06
7-Ketocholesterol	3.8181	1.9329	0.0020345	0.00433
Buspirone N-oxide	2.28e-05	-15.42	1.1e-21	8.23e-21
Cephaloglycin	0.16386	-2.6095	9.48e-60	1.33e-58
Corynoxine B	0.00024211	-12.012	3.18e-74	1.86e-72
Porson	0.00029365	-11.734	9.37e-07	2.99e-06
cis-Methylbixin	0.039473	-4.663	5.56e-06	1.64e-05
O-Deethylated candesartan	4.156	2.0552	5.61e-12	2.46e-11
Eplerenone	4.3048	2.106	1.8e-05	4.94e-05
Rupatadine	3e-06	-18.348	8.23e-20	5.5e-19
Bimatoprost	0.0025216	-8.6314	5.52e-29	4.86e-28
Desonide	0.039877	-4.6483	4.06e-18	2.48e-17
7-O-Methyl morroniside	0.0022347	-8.8057	3.85e-74	2.1e-72
4-Methylabyssinone V	0.21635	-2.2086	2.99e-15	1.5e-14
Gluconasturtiin	32.531	5.0237	0.00014854	0.000368
3-(1,1-Dimethylallyl)scopoletin 7-glucoside	0.063941	-3.9671	1.8e-62	2.66e-61
Linoleyl Carnitine	1.4448	0.53083	7.52e-05	0.000192
MG(0:0/22:4(7Z,10Z,13Z,16Z)/0:0)	6.5629	2.7143	0.0051784	0.0102
N,N'-diacetylchitobiose	3.108	1.636	1.99e-08	7.11e-08
Taraxinic acid glucosyl ester	0.16026	-2.6416	5.66e-62	8.28e-61
Acetyl tributyl citrate	1.8973	0.92394	0.0044781	0.00896
Prostaglandin PGE2 1-glyceryl ester	0.50509	-0.98538	0.0018897	0.00406
Oleoylcarnitine	0.17871	-2.4843	0.011094	0.0206
INOSINE 5'-DIPHOSPHATE	0.7973	-0.32681	0.0036224	0.0074
Stearoylcarnitine	0.044782	-4.4809	5.54e-05	0.000144
Taraxacolide 1-O-b-D-glucopyranoside	0.076135	-3.7153	0.039803	0.0661
Irbesartan	0.0042615	-7.8744	5.21e-20	3.58e-19
alpha-Tocopherol	0.0044419	-7.8146	1.72e-07	5.87e-07
Ketoprofen glucuronide	1.7382	0.79759	7.45e-09	2.75e-08
Cubebinone	1.8362	0.8767	0.00042913	0.00101
Solanocardinol	0.0004397	-11.151	3.42e-19	2.2e-18
3-hydroxy-2-[3-methoxy-4-(sulfooxy)phenyl]-5-sulfino-3,4-dihydro-2H-1-benzopyran-7-olate	0.00029248	-11.739	4.53e-34	4.48e-33
Phenethyl 6-galloylglucoside	7.9407	2.9893	0.004561	0.00912
Cycloartocarpin	0.00014779	-12.724	4.38e-76	3.77e-74
Trilobatin	0.00015186	-12.685	1.57e-65	2.76e-64
Leukotriene E4	8.64e-06	-16.821	4.87e-65	8.01e-64
Sertindole	0.0062891	-7.3129	1.02e-55	1.38e-54
1-[2,4-dihydroxy-5-(3-methylbut-2-en-1-yl)phenyl]-2-hydroxy-3-[4-hydroxy-3-methoxy-5-(3-methylbut-2-en-1-yl)phenyl]propan-1-one	1.98e-05	-15.628	1.22e-67	2.55e-66
Methacycline	0.071352	-3.8089	8.73e-37	9.12e-36
6-[(3,3-dimethyloxiran-2-yl)methyl]-5-hydroxy-7-methoxy-2-(3,4,5-trimethoxyphenyl)-3,4-dihydro-2H-1-benzopyran-4-one	1.4023	0.48775	9.76e-06	2.77e-05
Lusitanicoside	6.89e-05	-13.826	1.94e-15	9.76e-15
Glucorhein	1.8904	0.91869	0.00019153	0.000466
5-hydroxy-7-(2-(4-(2-hydroxyethyl)piperazin-1-yl)-2-oxoethoxy)-2-phenyl-4H-chromen-4-one	5.3758	2.4265	0.00018302	0.000446
Gefitinib	0.2636	-1.9236	0.019243	0.0343
methyl dichloroasterrate	3.0344	1.6014	0.0028017	0.0058
Taraxerol	83.717	6.3875	1.42e-08	5.08e-08
Sofalcone	1.71e-05	-15.834	3.27e-23	2.59e-22
5-O-methylvisammioside	2.6311	1.3957	6.11e-05	0.000158
Budesonide	0.00026023	-11.908	1.34e-64	2.16e-63
gamma-sitosterol	3.3106	1.7271	0.0020624	0.00437
Oleanolic acid	3.3842	1.7588	3.94e-09	1.49e-08
Sulfolithocholic acid	8.08e-05	-13.596	1.43e-18	8.93e-18
Coriandrin	1.5841	0.66366	1.73e-09	6.65e-09
N-Desmethyl sildenafil (UK-103,320)	1.6299	0.70483	1.4e-08	5.01e-08
LysoPA(0:0/18:1(9Z))	4.9061	2.2946	3.04e-06	9.17e-06
Artomunoxanthentrione epoxide	97.097	6.6014	3.52e-05	9.35e-05
Ginkgolide C	4.9683	2.3127	2.33e-05	6.32e-05
Eremopetasitenin B2	0.055785	-4.164	2.12e-22	1.63e-21
Spirapril	0.01928	-5.6968	2.56e-16	1.36e-15
3-(3,5-dihydroxyphenyl)-2-(4-hydroxyphenyl)-4-[(E)-2-(4-hydroxyphenyl)ethenyl]-2,3-dihydro-1-benzofuran-5,6-diol	4.5748	2.1937	0.034615	0.0581
Dukunolide D	9.27e-05	-13.397	9.84e-66	1.78e-64
Limonin	0.059332	-4.0751	1.1e-39	1.21e-38
Maslinic acid	30.362	4.9242	3.57e-11	1.49e-10
Doxepin N-oxide glucuronide	0.12459	-3.0047	4.68e-37	4.92e-36
Ximelagatran	0.0041237	-7.9219	2.66e-12	1.17e-11
Austalide B	0.35319	-1.5015	0.0081605	0.0155
2,2,4,4,-Tetramethyl-6-(1-oxopropyl)-1,3,5-cyclohexanetrione	2.843	1.5074	3.85e-17	2.15e-16
Hydrocortamate	0.0033147	-8.2369	3.45e-17	1.93e-16
Obacunone	0.0034661	-8.1725	5.19e-10	2.05e-09
Gentamicin	0.076581	-3.7069	1.06e-12	4.82e-12
3,4,5-trihydroxy-6-{[8-(2-hydroxypropan-2-yl)-2-oxo-4-propyl-2H,8H,9H-furo[2,3-h]chromen-5-yl]oxy}oxane-2-carboxylic acid	9.1086	3.1872	5.32e-06	1.57e-05
Lucidenic acid A	2.2799	1.189	0.0019881	0.00424
Ganolactone B	2.4649	1.3015	0.0010174	0.00226
Demethylzeylasteral	0.00046985	-11.056	1.65e-13	7.73e-13
Citronellyl beta-sophoroside	1.7167	0.77962	0.004682	0.00929
1-(8Z,11Z,14Z-eicosatrienoyl)-glycero-3-phosphate	0.29471	-1.7626	0.0080507	0.0153
11-beta-Hydroxyandrosterone-3-glucuronide	0.00024747	-11.98	1.58e-72	5.62e-71
PA(O-20:4(5Z,8Z,11Z,14Z)/2:0)	0.00022168	-12.139	1.51e-92	4.42e-90
26-Methyl nigranoate	1.9661	0.97534	1.03e-05	2.9e-05
Austalide I	1.48e-05	-16.048	5.02e-17	2.77e-16
Ac-Ser-Asp-Lys-Pro-OH	0.00051549	-10.922	3.79e-14	1.79e-13
glycodeoxycholic acid	0.00016544	-12.561	2.11e-22	1.62e-21
LysoPC(14:0/0:0)	4.84e-05	-14.333	3.45e-27	2.98e-26
Perfluorooctanesulfonic acid	76.578	6.2589	5.57e-15	2.76e-14
Moexipril	1.36e-05	-16.171	6.34e-71	1.89e-69
6''-O-Malonyldaidzin	0.77605	-0.36578	0.035858	0.06
LysoPE(0:0/20:3(11Z,14Z,17Z))	0.00031421	-11.636	2.31e-16	1.23e-15
Glycocholic Acid	5.23e-05	-14.223	5.75e-19	3.64e-18
Macrophorin D	0.0022513	-8.7951	1.28e-17	7.41e-17
Protobassic acid	0.0024576	-8.6685	1.02e-108	7.47e-106
6-O-Oleuropeoylsucrose	0.0017184	-9.1847	1.99e-17	1.14e-16
Gibberellin A1 glucosyl ester	2.7106	1.4386	0.017917	0.0322
Ethyl 3-hydroxyoctanoate O-[glucosyl-(1-&gt;6)-glucoside]	0.0015994	-9.2882	4.93e-17	2.73e-16
Flavidulol C	0.098709	-3.3407	2.44e-35	2.52e-34
2-(6-{2,4-dihydroxy-3-[(1E)-3-methylbut-1-en-1-yl]benzoyl}-5-(2,4-dihydroxyphenyl)-3-methylcyclohex-2-en-1-yl)benzene-1,3-diol	0.15088	-2.7285	3.58e-43	4.12e-42
Lucidenic acid E2	4.17e-05	-14.55	1.19e-17	6.95e-17
Perulactone	0.10426	-3.2617	9.45e-05	0.00024
LysoPC(18:3(6Z,9Z,12Z)/0:0)	0.33726	-1.5681	0.013334	0.0244
LysoPC(18:2(9Z,12Z)/0:0)	0.087646	-3.5122	1.77e-20	1.24e-19
LPC 18:1	0.19494	-2.3589	0.007299	0.0139
L-cis-Cyclo(aspartylphenylalanyl)	2.4723	1.3058	0.00028296	0.000676
1-Stearoylglycerophosphoserine	25.058	4.6472	1.77e-11	7.53e-11
Isocycloheterophyllin	18.85	4.2365	4.05e-08	1.42e-07
Ligustroside	1.3754	0.45981	0.0037301	0.0076
LysoPE(0:0/22:6(4Z,7Z,10Z,13Z,16Z,19Z))	2.59e-05	-15.235	6.56e-20	4.48e-19
Daphniphylline	56.475	5.8195	1.2e-17	6.99e-17
TG(8:0/8:0/i-12:0)	0.12946	-2.9494	0.0048401	0.00956
N-[(3a,5b,7b)-7-hydroxy-24-oxo-3-(sulfooxy)cholan-24-yl]-Glycine	0.08778	-3.51	0.02874	0.0492
(S)-Nerolidol 3-O-[a-L-rhamnopyranosyl-(1-&gt;2)-b-D-glucopyranoside]	1.51e-05	-16.012	4.77e-140	6.98e-137
Cinncassiol D2 glucoside	0.06646	-3.9114	1.33e-15	6.77e-15
Ganoderic acid I	2.3358	1.2239	9.62e-09	3.51e-08
5b-Cyprinol sulfate	1.4428	0.52889	0.0043394	0.00873
Alpha-Ergocryptine	0.07869	-3.6677	3.39e-10	1.36e-09
LysoPE(0:0/22:2(13Z,16Z))	1.67e-05	-15.87	1.47e-17	8.52e-17
N,N'-Bis(g-glutamyl)-3,3'-(1,2-propylenedithio)dialanine	0.00010219	-13.256	1.26e-65	2.26e-64
Canavalioside	0.0040111	-7.9618	5.42e-18	3.24e-17
Darunavir	0.0060775	-7.3623	1.68e-15	8.5e-15
Phosphatidylcholine lyso 18	0.023262	-5.4259	4.85e-22	3.69e-21
Marmesin rutinoside	1.6516	0.72384	8.61e-06	2.47e-05
23-Hydroxyphysalolactone	1.4501	0.53612	0.0066534	0.0128
Ustiloxin C	75.707	6.2424	1.08e-11	4.68e-11
Dipiperamide C	0.049565	-4.3345	1.43e-26	1.21e-25
Cucurbitacin C	3.3156	1.7293	0.0010271	0.00228
Citrusin B	2.2307	1.1575	0.00095638	0.00214
(3a,5b,7a)-23-Carboxy-7-hydroxy-24-norcholan-3-yl-b-D-Glucopyranosiduronic acid	0.071488	-3.8061	9.4e-15	4.6e-14
13-Oxyingenol dodecanoat	0.0033307	-8.23	4.7e-16	2.47e-15
Janthitrem C	0.064523	-3.954	0.0083484	0.0158
LysoPC(22:4(7Z,10Z,13Z,16Z)/0:0)	1.7147	0.77793	0.041169	0.0681
Tetrahydrofolyl-[Glu](2)	0.058833	-4.0872	7.76e-20	5.23e-19
Ganoderic acid alpha	2.4e-06	-18.671	8.19e-16	4.28e-15
Bilirubin	0.11917	-3.0689	0.020257	0.036
Amikacin	0.10449	-3.2586	0.00064583	0.00148
LysoPC(22:6(4Z,7Z,10Z,13Z,16Z,19Z)/0:0)	0.82745	-0.27325	0.030564	0.052
Urobilinogen	0.00076535	-10.352	8.15e-12	3.56e-11
6-{[1,8-dihydroxy-4-(3-methylbut-2-en-1-yl)-11-(2-methylprop-1-en-1-yl)-12-oxo-11,12-dihydro-5,10-dioxatetraphen-3-yl]oxy}-3,4,5-trihydroxyoxane-2-carboxylic acid	0.062001	-4.0116	2.84e-13	1.32e-12
Chlorin E6	0.10434	-3.2607	1.29e-30	1.19e-29
LysoPI(18:1(9Z)/0:0)	8.1155	3.0207	1.04e-06	3.29e-06
Daucosterol	2.0216	1.0155	4.24e-07	1.4e-06
LysoPI(0:0/18:0)	6.71e-05	-13.864	1.12e-27	9.76e-27
6''-Acetylapiin	562.17	9.1349	1.33e-10	5.47e-10
Tubocurarine	10.381	3.3759	2.2e-10	8.9e-10
Novobiocin	0.00051801	-10.915	6.19e-68	1.33e-66
Indinavir	0.0008493	-10.201	3.8e-10	1.52e-09
Simulanoquinoline	6.28e-05	-13.959	3.13e-48	3.72e-47
LysoPI(20:4(5Z,8Z,11Z,14Z)/0:0)	65.599	6.0356	0.00044612	0.00105
APC	0.062922	-3.9903	1e-15	5.17e-15
Genistein 4',7-O-diglucuronide	172.13	7.4274	1.15e-12	5.15e-12
Fasciculic acid A	1.5245	0.60833	0.03661	0.0612
Neferine	0.00014895	-12.713	3.53e-60	5.06e-59
3-O-vanilloyl ceanothic acid	1.9301	0.9487	3.63e-21	2.64e-20
PE(14:0/14:0)	0.0022242	-8.8125	8.1e-75	5.38e-73
Citbismine A	4.15e-06	-17.877	1.97e-56	2.69e-55
N1,N5,N10-Tris-trans-p-coumaroylspermine	1.76e-05	-15.791	9.21e-21	6.57e-20
(E,E)-4,4''-Bi(N-4-hydroxycinnamoylserotonin)	1.729	0.78995	0.021669	0.0381
DG(11M3/9D3/0:0)	6.4167	2.6818	0.011727	0.0216
1-Acetyl-3,27-dihydroxywitha-5,24-dienolide 3-glucoside	3.79e-06	-18.008	1.86e-76	1.94e-74
Methantheline	1.9009	0.92665	7.11e-19	4.48e-18
Gingerglycolipid B	0.00023166	-12.076	2.96e-76	2.89e-74
Ginsenoside F1	2.1279	1.0895	4.34e-09	1.63e-08
ACARBOSE	26.339	4.7191	0.0025708	0.00535
Citbismine C	0.0023178	-8.753	3.59e-08	1.27e-07
PE-NMe(14:1(9Z)/18:4(6Z,9Z,12Z,15Z))	0.0012627	-9.6293	6.24e-16	3.27e-15
Pentacarboxyl porphyrinogen III	0.13212	-2.9201	6.4e-65	1.04e-63
Hovenidulcioside A2	1.94e-05	-15.655	4.12e-65	6.84e-64
SM(d18:1/18:0)	1.3058	0.38498	0.027665	0.0476
PA(18:4(6Z,9Z,12Z,15Z)/22:6(4Z,7Z,10Z,13Z,16Z,19Z))	4.1029	2.0366	0.015897	0.0288
PS(15:0/18:3(6Z,9Z,12Z))	2.1736	1.1201	0.011224	0.0208
Azithromycin	0.41767	-1.2596	2.97e-05	7.94e-05
PC(14:0/20:3(5Z,8Z,11Z))	3.408	1.7689	0.013739	0.0252
Glucoconvallasaponin B	0.24489	-2.0298	0.00052362	0.00122
PGP(a-13:0/i-16:0)	0.44257	-1.176	0.0067441	0.0129
PA(20:4(5Z,8Z,11Z,14Z)/22:6(4Z,7Z,10Z,13Z,16Z,19Z))	0.5354	-0.90131	0.0060777	0.0118
PGP(a-13:0/i-18:0)	3.2649	1.707	0.0022352	0.00471
Ginsenoside Rg5	0.49857	-1.0041	0.0011274	0.00248
PE(18:1(11Z)/22:6(4Z,7Z,10Z,13Z,16Z,19Z))	3.1868	1.6721	0.0012312	0.0027
PA(22:2(13Z,16Z)/22:6(4Z,7Z,10Z,13Z,16Z,19Z))	2.2619	1.1776	0.024712	0.0431
PC(16:1(9Z)/22:6(4Z,7Z,10Z,13Z,16Z,19Z))	0.54627	-0.87231	2.89e-05	7.75e-05
Glabrin C	0.39556	-1.338	0.0036497	0.00745
Quillaic acid 3-[galactosyl-(1-&gt;2)-glucuronide]	2.9221	1.547	0.00010843	0.000273
Josamycin	2.6474	1.4046	0.00069486	0.00159
PI(16:0/20:4(5Z,8Z,11Z,14Z))	13.52	3.757	0.00014761	0.000367
PI(16:0/20:2(11Z,14Z))	3.2851	1.7159	0.00065716	0.0015
PI(16:0/22:4(10Z,13Z,16Z,19Z))	2.4532	1.2946	5.38e-09	1.99e-08
(S)-Pterosin A	1.5391	0.62213	4.42e-11	1.84e-10
11-[(2R,3S)-3-[2-amino-3-methyl-4-(2-methyl-1,3-thiazol-4-yl)but-3-en-1-yl]-2-methyloxiran-2-yl]-3,7-dihydroxy-4,4,6,8-tetramethyl-5-oxoundecanoic acid	3.96e-05	-14.624	9.91e-16	5.14e-15
5-Hydroxyindoleacetic acid	6.5194	2.7047	0.02885	0.0493
Adenosine	0.067694	-3.8848	0.0005537	0.00128
Anofinic acid	1.4203	0.50618	0.0041845	0.00844
Artocarpin	2.4132	1.2709	1.05e-05	2.97e-05
Ascorbyl palmitate	0.00020706	-12.238	4.62e-18	2.79e-17
betaine	3.8931	1.9609	3.29e-10	1.33e-09
Buprenorphine	43.677	5.4488	0.00023073	0.000557
Butorphanol	0.24724	-2.016	5.3e-06	1.57e-05
Citric acid	1.9073	0.93151	0.019653	0.0349
Cuscohygrine	0.12947	-2.9493	1.98e-32	1.86e-31
Cyclo-prolylglycine	0.4307	-1.2152	4.73e-05	0.000124
Dehydroepiandrosterone	2.2982	1.2005	0.0081758	0.0155
Dihomo-gamma-linolenic acid	0.17927	-2.4798	1.59e-70	4.48e-69
Diphenylamine	478.11	8.9012	1.62e-16	8.8e-16
Dityrosine	0.75769	-0.40031	2.05e-06	6.32e-06
Dynorphin B (10-13)	0.026188	-5.255	3.64e-18	2.25e-17
Edetic Acid	202.26	7.6601	1.05e-08	3.8e-08
Esmolol	3.61e-05	-14.757	1.63e-14	7.86e-14
Flurandrenolide	0.0026913	-8.5375	9.45e-16	4.92e-15
Fumaric acid	0.55574	-0.84753	0.00096734	0.00216
Gibberellin A55	2954.6	11.529	8.62e-26	7.21e-25
Glutamic acid	0.55918	-0.83861	0.00031192	0.000741
Herniarin	1.8458	0.88422	0.015922	0.0288
Hexaethylene glycol	0.4779	-1.0652	8.96e-07	2.86e-06
HYPOXANTHINE	0.30723	-1.7026	6.75e-08	2.34e-07
Indole-3-carboxaldehyde	42.847	5.4211	6.87e-05	0.000176
Indoleacrylic acid	3.9115	1.9677	6.23e-06	1.83e-05
isorhamnetin	0.31913	-1.6478	0.0019086	0.00409
Isorhynchophylline	0.00019891	-12.296	1.96e-70	5.4e-69
Leu-Leu-Leu	5.499	2.4592	0.026623	0.046
L-Tyrosine	0.42906	-1.2207	0.0049733	0.00979
Luteolin	0.12816	-2.9639	6.2e-42	7.09e-41
LysoPC(16:0/0:0)	0.0096972	-6.6882	1.07e-15	5.48e-15
LysoPE(0:0/18:2(9Z,12Z))	0.00021285	-12.198	6.05e-18	3.6e-17
Medicagenic acid	1.13e-06	-19.76	4.53e-35	4.61e-34
Melleolide B	2.7771	1.4736	0.042498	0.0699
myrcene	0.55505	-0.84932	3.28e-06	9.83e-06
N-Methylethanolaminium phosphate	3.8398	1.941	1.08e-11	4.67e-11
Pheniramine	1.4401	0.52617	0.00049283	0.00115
Phenylalanine	1.8118	0.85739	1.74e-06	5.37e-06
Phenylalanine betaine	98.32	6.6194	4.53e-08	1.58e-07
Ribitol	0.32918	-1.603	0.0045713	0.00912
sebacic acid	1.5649	0.64604	4.7e-18	2.83e-17
Swertiajaponin	5.483	2.455	1.54e-11	6.57e-11
Theobromine	27.886	4.8015	1.63e-05	4.51e-05
Toxin T2 tetrol	452.06	8.8204	1.59e-20	1.12e-19
Umbelliferone	0.0080188	-6.9624	1.15e-07	3.94e-07
Uric acid	0.27893	-1.842	3.73e-06	1.11e-05
Vanillin	2.2778	1.1876	0.0028545	0.0059

## Sheet: Metab SJ vs NJ
Metabolites	FC (SJ/NJ)	Log2 FC (SJ/NJ)	P value (SJ/NJ)	FDR (SJ/NJ)
Pyrrolidine	1.2255	0.29339	7.6e-06	5.3e-05
N,N-Dimethylformamide	0.73264	-0.44882	5.14e-09	7.83e-08
Pyridine	0.50317	-0.99087	0.035249	0.0695
Piperidine	1.5134	0.59779	0.00034626	0.00124
Lactic acid	0.82096	-0.28461	0.022101	0.0464
GLYCERALDEHYDE	0.69889	-0.51686	0.045443	0.0865
L-ALANINE	0.81474	-0.29559	2.3e-06	1.93e-05
Aniline	0.80418	-0.31441	2.01e-05	0.000118
(E)-2-HEXENAL	0.19608	-2.3505	5.08e-16	3.91e-14
2-Piperidone	0.31027	-1.6884	0.019982	0.0425
Cycloserine	0.67084	-0.57597	0.00045072	0.00157
Choline	0.6827	-0.55068	6.77e-13	2.41e-11
Diethanolamine	0.31129	-1.6837	0.00036193	0.00129
Quinone	0.27941	-1.8396	0.00026535	0.000994
2-Ethylpyrazine	0.44019	-1.1838	2.92e-07	3.03e-06
2,5-Dimethylpyrazine	0.63563	-0.65373	0.035235	0.0695
(Z)-1,3-Octadiene	0.57166	-0.80676	3.38e-09	5.26e-08
Pyruvic acid	0.027219	-5.1992	3.02e-08	3.8e-07
Uracil	0.1653	-2.5968	2.26e-05	0.000128
trans-1,2-Dihydrobenzene-1,2-diol	0.25754	-1.9571	8.93e-07	8.37e-06
CREATININE	1.5751	0.65547	0.00099421	0.00312
L-Proline	0.76976	-0.37751	0.0050068	0.0128
alpha-Ketoisovaleric acid	7.3652	2.8807	0.0007633	0.00248
N,N'-Diacetylhydrazine	0.80217	-0.31802	5.3e-05	0.000264
Caproic acid	0.37653	-1.4092	2.23e-07	2.39e-06
INDOLE	0.42249	-1.243	0.021716	0.0457
2,4,6-Octatriyn-1-ol	0.025382	-5.3001	6.36e-09	9.34e-08
Erythrose	0.23485	-2.0902	1.26e-05	7.95e-05
D-Cysteine	0.32452	-1.6236	5.51e-06	4.07e-05
Cysteine	0.18809	-2.4105	0.0001047	0.000464
Taurine	0.27637	-1.8553	0.0023365	0.00663
Methyl methanethiosulfonate	0.82023	-0.28589	3.51e-12	1.07e-10
Maltol	1.2412	0.31176	0.0071088	0.0172
L-5-Oxoproline	0.77081	-0.37556	5.43e-10	1.03e-08
Nor-psi-tropine	2.0694	1.0492	0.035203	0.0695
Pyroglutamic acid	0.10184	-3.2957	1.18e-13	4.78e-12
Indole-3-carbinol	3.7677	1.9137	0.00033959	0.00123
L-Pipecolic acid	1.3991	0.48445	0.0061979	0.0153
2-[(Methylthio)methyl]-2-butenal	0.34136	-1.5507	0.0052348	0.0133
2-Hydroxyisocaproic acid	0.53948	-0.89037	0.0027672	0.00768
4-Hydroxyproline	0.079719	-3.6489	9.43e-11	2.06e-09
Creatine	0.78969	-0.34064	0.0064682	0.0159
3-Methylindole	0.16324	-2.6149	5.71e-09	8.53e-08
L-Norleucine	2.1024	1.072	1.73e-06	1.5e-05
3-Methylpyrrolo[1,2-a]pyrazine	0.53746	-0.89577	0.00014289	0.0006
Polypropylene glycol (m w 1,200-3,000)	3.6741	1.8774	0.016798	0.0363
Benzothiazole	0.40064	-1.3196	5.25e-08	6.39e-07
Homocysteine	1.2107	0.27585	0.00023479	0.000903
2-Phenylacetamide	0.36117	-1.4693	1.23e-12	3.99e-11
2-Aminoacetophenone	0.65533	-0.6097	4.67e-05	0.000235
Phenylacetic acid	2.3444	1.2292	0.007403	0.0178
Fosfomycin	2.0208	1.0149	1.56e-05	9.59e-05
L-Valine	0.60705	-0.72011	5.72e-10	1.06e-08
3,4-Dihydroxybenzylamine	1.4704	0.55618	0.0090264	0.021
Ectoine	4.0009	2.0003	0.0020768	0.00599
Vinylacetylglycine	0.7976	-0.32626	4.63e-06	3.49e-05
6-Methylquinoline	0.44745	-1.1602	3.97e-06	3.09e-05
Tryptophol	0.2335	-2.0985	1.07e-08	1.48e-07
(2R)-6-methylpiperidine-2-carboxylic acid	0.76304	-0.39017	0.03848	0.0753
Proline betaine	0.53592	-0.8999	0.027828	0.0565
Methyl sorbate	0.32019	-1.643	2.24e-09	3.73e-08
Indole-3-carboxyaldehyde	0.2809	-1.8319	7.33e-09	1.03e-07
4-Trimethylammoniobutanoic acid	6.4811	2.6962	0.0019656	0.00569
Coumarin	0.06977	-3.8413	1.05e-05	6.79e-05
2-Methylglutaric acid	0.68143	-0.55336	0.0015602	0.00465
2-Oxo-4-methylthiobutanoic acid	0.51524	-0.9567	1.28e-05	8.06e-05
Cinnamic acid	0.37473	-1.4161	3.22e-09	5.19e-08
5,6-Dihydroxyindole	1.2562	0.32909	0.047278	0.0894
Methionine	0.67913	-0.55823	1.51e-06	1.32e-05
1,2-Benzisothiazol-3(2H)-one	0.27605	-1.857	1.29e-05	8.11e-05
5-Aminosalicylic acid	1.7018	0.76707	4.8e-07	4.71e-06
Guanine	1.4382	0.52431	0.0075173	0.0181
Malic acid	0.69213	-0.53089	3.16e-06	2.53e-05
Xanthine	0.81768	-0.29039	7.99e-16	5.84e-14
3-Hydroxyanthranilic acid	0.05063	-4.3039	3.7e-07	3.73e-06
His	3.3547	1.7462	1.31e-10	2.73e-09
Ascladiol	4.2835	2.0988	0.024083	0.0503
Acetylproline	0.12014	-3.0572	1.31e-08	1.77e-07
S-Isopropyl 3-methylbut-2-enethioate	0.065635	-3.9294	1.26e-09	2.16e-08
2-(2-Methylpropyl)thiazole	13.827	3.7894	0.00043679	0.00152
Indole-3-acetaldehyde	0.28084	-1.8322	7.47e-11	1.68e-09
DL-2-Aminooctanoic acid	0.054067	-4.2091	0.012688	0.0283
6-Methylcoumarin	5.3358	2.4157	0.0014793	0.00445
O-Acetyl-L-homoserine	0.16787	-2.5746	3.46e-17	3.16e-15
L-Carnitine	0.75979	-0.39633	4.68e-13	1.76e-11
Methomyl	0.1129	-3.1468	1.82e-05	0.000109
1-Tridecene-3,5,7,9,11-pentayne	34.369	5.1031	1.06e-14	5.56e-13
(-)-Nicotine	0.65172	-0.61769	0.038725	0.0756
RICININE	0.19624	-2.3493	0.00034244	0.00123
Eugenol	2.0464	1.0331	0.0022124	0.00631
L-Phenylalanine	0.16514	-2.5983	7.63e-06	5.3e-05
vanillic acid	5.0494	2.3361	0.042266	0.0815
2,6-Dimethoxy-4-methylphenol	2.0578	1.0411	0.0010334	0.00324
PYRIDOXINE	0.12167	-3.039	4.3e-06	3.29e-05
Levetiracetam	0.30762	-1.7008	0.030182	0.0607
1,6,7-Trimethylnaphthalene	0.017866	-5.8066	7.23e-09	1.03e-07
Hexanoylglycine	1.5112	0.59568	6.05e-05	0.000295
Xylose	5.4317	2.4414	0.0049615	0.0127
L-(+)-Arginine	0.79839	-0.32483	0.0034252	0.00922
(卤)-3-Hydroxynonanoic acid	6.3742	2.6722	1.2e-10	2.55e-09
apo-[3-methylcrotonoyl-CoA:carbon-dioxide ligase (ADP-forming)]	0.29319	-1.7701	2.74e-08	3.54e-07
2-hydroxy-6-methylisonicotinic acid	0.14831	-2.7533	2.1e-06	1.81e-05
3-Indoleacetic acid	0.18998	-2.396	0.0026029	0.00728
Indoleacetic acid	0.11048	-3.1782	3.95e-06	3.08e-05
Cotinine	0.12791	-2.9668	0.00082668	0.00264
HIPPURATE	0.062257	-4.0056	4.81e-05	0.000241
2(N)-Methyl-norsalsolinol	0.39615	-1.3359	0.0042225	0.011
D-Glucose	0.82653	-0.27486	6.81e-05	0.000327
4-Methoxycinnamic acid	2.8081	1.4896	0.0002264	0.000878
Coniferyl aldehyde	0.3326	-1.5882	2.57e-05	0.000143
3-Methoxycinnamic acid	2.0836	1.0591	0.034407	0.0682
Hippuric acid	6.5818	2.7185	0.0049229	0.0126
Acetylisoniazid	3.6906	1.8838	0.0094626	0.0219
4-Pyridoxic acid	0.018996	-5.7182	0.03372	0.067
6-Thiourate	2.9003	1.5362	3.04e-11	7.28e-10
4-Hydroxybenzyl isothiocyanate	0.3617	-1.4671	5.87e-05	0.000289
3-Methyluric acid	0.2398	-2.0601	0.018042	0.0387
1-Methyluric acid	0.67132	-0.57493	0.043744	0.0837
Triethylphosphate	0.070202	-3.8324	2.12e-05	0.000121
Harmane	5.8049	2.5373	0.0034747	0.0093
2-methyl-4-(pyridin-2-yl)but-3-yn-2-ol	3.1042	1.6342	6.5e-05	0.000315
2,6-Diamino-4-hydroxy-5-N-methylformamidopyrimidine	0.19394	-2.3663	1.19e-07	1.35e-06
4-Bromo-3,5-cyclohexadiene-1,2-dione	1.4012	0.4867	0.0023796	0.00673
N-(3-acetamidopropyl)pyrrolidin-2-one	4.8066	2.265	0.0011805	0.00366
3-[(3-Methylbutyl)nitrosoamino]-2-butanone	0.060602	-4.0445	3.1e-07	3.19e-06
Hordenine	0.65092	-0.61945	7.54e-14	3.15e-12
synephrine	2.0141	1.0101	0.0052261	0.0133
Indole-3-propionic acid	5.8828	2.5565	0.00039571	0.0014
N-Methylcalystegine B2	0.32524	-1.6204	0.041216	0.0797
7-Methoxy-6-methyl-2H-1-benzopyran-2-one	0.76055	-0.39489	0.029356	0.0594
5-Hydroxy-3-indoleacetic acid	0.19404	-2.3656	2.1e-05	0.000121
Shikimic Acid	0.25887	-1.9497	1.52e-09	2.58e-08
5-Methoxytryptophol	0.20769	-2.2675	0.00040841	0.00144
Phendimetrazine	2.7013	1.4337	0.00090457	0.00287
cis-4-Decenoic acid	0.5829	-0.77868	0.00092447	0.00292
(R)-N-Methylsalsolinol	0.48899	-1.0321	6.8e-05	0.000327
Halothane	1.4857	0.5711	1.31e-06	1.16e-05
D-Glucuronic acid	33.984	5.0868	1.43e-15	9.96e-14
Ferulic acid	0.057906	-4.1101	2.14e-06	1.82e-05
(R)-3-Hydroxy-5-phenylpentanoic acid	0.060023	-4.0583	3.66e-06	2.88e-05
9H-Carbazole-3-carboxaldehyde	0.11975	-3.0619	0.00132	0.00405
(S)-Isowillardiine	1.2737	0.34902	0.03306	0.0658
N-Acetylhistidine	0.44276	-1.1754	5.17e-11	1.2e-09
Harmol	0.17543	-2.511	2.59e-11	6.52e-10
Tacrine	2.8525	1.5122	0.006983	0.017
Guanethidine	0.58807	-0.76593	0.00094723	0.00298
Methyleugenol	0.10827	-3.2072	7.44e-05	0.000348
Hydralazine acetone hydrazone	0.075698	-3.7236	1.59e-25	5.54e-23
Theophylline	0.24597	-2.0234	3.3e-14	1.46e-12
TRYPTOPHAN	15.589	3.9625	1.69e-15	1.07e-13
Ala-Ile	1.9493	0.96298	0.0021868	0.00626
Indolelactic acid	28.528	4.8343	2.73e-08	3.54e-07
3-Indolebutyric acid	0.088214	-3.5028	3.32e-09	5.22e-08
L-Acetylcarnitine	1.4046	0.49016	0.00056553	0.00192
Crotamiton	0.086068	-3.5384	2.19e-05	0.000125
3-phenyllactic acid	0.62395	-0.6805	6.25e-06	4.52e-05
3,5,6-Trihydroxy-5-(hydroxymethyl)-2-methoxy-2-cyclohexen-1-one	1.3436	0.42612	0.0043984	0.0114
Amyl 2-furoate	3.8925	1.9607	0.0003223	0.00117
L-Tryptophan	11.27	3.4944	0.00042291	0.00148
Hexyl 3-mercaptobutanoate	0.0032533	-8.2639	1.9e-25	5.54e-23
Miglitol	0.77794	-0.36227	9.23e-10	1.63e-08
Panthenol	0.29782	-1.7475	0.011581	0.026
Phenformin	0.45705	-1.1296	0.024884	0.0516
Garcinia acid	4.937	2.3036	2.29e-07	2.42e-06
Agrocybenine	0.26094	-1.9382	5.97e-05	0.000292
N-Acetylphenylalanine	0.0035115	-8.1537	1.46e-06	1.29e-05
Ciclopirox	1.4482	0.53423	0.0086429	0.0203
beta-Damascenone	5.2009	2.3788	0.016628	0.0361
(R)-2-Benzylsuccinate	0.54359	-0.87941	0.00015346	0.000632
L-kynurenine	0.38988	-1.3589	0.00023241	0.000897
Kynurenine	0.46465	-1.1058	0.043195	0.0828
Asarone	0.40562	-1.3018	0.024696	0.0514
Isoelemicin	0.40578	-1.3012	0.024923	0.0516
5S,6S-epoxy-15R-hydroxy-ETE	3.141	1.6512	0.047494	0.0896
Eremopetasinorol	0.33809	-1.5645	0.00078132	0.00252
N-Carbamoyl-2-amino-2-(4-hydroxyphenyl)acetic acid	0.24073	-2.0545	1.02e-05	6.69e-05
sinapyl alcohol	0.42282	-1.2419	0.00015299	0.000632
Cyclo(Leu-Pro)	0.19512	-2.3575	0.00079477	0.00256
Cyclo(proline-leucine)	0.26768	-1.9014	0.0013488	0.00412
Linalyl propionate	4.7046	2.2341	0.0016142	0.00479
3-Indoxyl sulfate	0.049225	-4.3445	0.0017866	0.00522
Phosphocreatine	1.3837	0.46856	6.2e-05	0.000301
2-Heptyl-4,5-dimethylthiazole	4.6969	2.2317	0.00056781	0.00192
2-Oxo-3-hydroxy-4-phosphobutanoic acid	1.2073	0.27183	0.039967	0.0776
N-phosphocreatinate(2-)	36.234	5.1793	1.78e-11	4.55e-10
2-Amino-5,6-dichloro-3,4,-dihydroquinazoline	9.0496	3.1778	1.16e-20	1.33e-18
Deoxyribose 5-phosphate	0.10788	-3.2125	5.37e-14	2.31e-12
2,4-Dichlorophenoxyacetic acid	0.83374	-0.26233	0.0094228	0.0218
N-Acetylserotonin	0.60813	-0.71754	0.00066015	0.00217
Dehydroxyzyleuton	0.15499	-2.6897	0.0016001	0.00475
Guaifenesin	0.11555	-3.1135	0.0083235	0.0197
L-beta-aspartyl-L-serine	0.30771	-1.7003	9.07e-05	0.00041
Monoisobutyl phthalic acid	0.57546	-0.7972	1.01e-08	1.41e-07
2,4-Diamino-6,7-dimethoxyquinazoline	0.45424	-1.1385	3.6e-05	0.00019
1-(5-Acetyl-2-hydroxyphenyl)-3-methyl-1-butanone	0.24981	-2.0011	0.008806	0.0206
Prilocaine	0.17249	-2.5354	0.00010212	0.000457
Hydrocotarnine	1.2656	0.33984	0.0096881	0.0223
8-hydroxy-6,7-dimethoxy-2H-chromen-2-one	0.8238	-0.27964	0.0082746	0.0197
1-(1-Propenylthio)propyl propyl disulfide	1.4938	0.57899	4.66e-07	4.6e-06
Flavone	0.059801	-4.0637	1.82e-05	0.000109
Glycyl-Phenylalanine	0.53831	-0.89349	0.00012906	0.000553
Isopropyl beta-D-glucoside	0.36094	-1.4702	0.0046272	0.0119
Annuionone B	0.2082	-2.264	1e-05	6.6e-05
decyl acetate	0.16571	-2.5933	1.5e-05	9.27e-05
Porphobilinogen	0.066163	-3.9178	7.29e-08	8.6e-07
Allixin	0.60414	-0.72705	0.0042565	0.0111
(8E,15E)-1,8,15-Heptadecatriene-11,13-diyne	0.12184	-3.0369	0.0060592	0.015
Myristic acid	1.3588	0.44229	0.01277	0.0284
Cinnamoylglycine	0.35662	-1.4876	0.00017584	0.000712
2-Amino-3,4,8-trimethyl-3H-imidazo[4,5-f]quinoxaline	0.025114	-5.3154	1.59e-08	2.13e-07
Isoleucylproline	1.4403	0.52634	0.00042049	0.00148
Paracetamol sulfate	2.9689	1.5699	0.039684	0.0772
1-(m-Methoxycinnamoyl)pyrrolidine	0.16074	-2.6372	0.0040884	0.0107
Isobutyryl-L-carnitine	10.975	3.4561	0.00099437	0.00312
(2E,4E,6Z)-2,4,6-Decatrienoic acid dehydropiperidide	0.062088	-4.0095	8e-05	0.000369
7-Acetoxy-6-methoxycoumarin	0.64766	-0.62669	0.00011151	0.00049
N2-Succinyl-L-ornithine	0.25374	-1.9786	2.5e-05	0.00014
L-beta-aspartyl-L-threonine	0.49849	-1.0044	1.51e-06	1.32e-05
(S)-2,3-Dihydro-6-hydroxy-5-(hydroxyacetyl)-2-isopropenylbenzofuran	0.54463	-0.87666	0.0056565	0.0141
Cysteinyl-Isoleucine	0.12761	-2.9701	0.0081914	0.0196
Valerenic acid	3.309	1.7264	5.72e-05	0.000283
LEVODOPA	0.22471	-2.1539	9.84e-06	6.51e-05
N,N-Didesmethyltramadol	3.2636	1.7065	0.0033545	0.00905
3,4,5-Trimethoxycinnamic acid	9.634	3.2681	0.0034445	0.00926
CMPF	25.211	4.656	0.00011151	0.00049
Secobarbital	0.64693	-0.62832	0.0045466	0.0117
Mefenamic acid	0.60145	-0.73348	0.045859	0.0872
Xanthurenic Acid	0.75758	-0.40053	2.38e-10	4.76e-09
Uridine	0.010111	-6.6279	4.01e-06	3.1e-05
Polyethylene, oxidized	0.1461	-2.775	0.0023731	0.00672
5'-Deoxy-5-fluorocytidine	0.14562	-2.7798	0.0010915	0.0034
resveratrol	0.12023	-3.0561	4.01e-05	0.000208
OR-1896	0.33626	-1.5723	3.21e-15	1.95e-13
2-Methylbutyroylcarnitine	0.25379	-1.9783	5.02e-05	0.000251
5,6-Dihydrouridine	0.074363	-3.7493	9.04e-10	1.61e-08
N-Acetyltryptophan	0.0083539	-6.9033	1.09e-06	9.96e-06
2-Oxo-5,11(13)-eudesmadien-12,8-olide	0.24396	-2.0353	0.025185	0.0521
Diflunisal	4.4032	2.1385	1.15e-09	2e-08
Pyridoxamine 5'-phosphate	0.48926	-1.0313	0.0019454	0.00564
(1R,2R)-methyl dihydrojasmonate	0.19269	-2.3756	3.17e-05	0.000172
(3S,6S)-3,6-di-sec-butylpiperazine-2,5-dione	0.1318	-2.9236	7.44e-05	0.000348
2,4,5-trimethoxybenzoic acid	34.891	5.1248	3.45e-15	2.02e-13
(S)-Spirobrassinin	0.044742	-4.4822	9.48e-15	5.13e-13
7-Aminonitrazepam	0.12067	-3.0509	0.00031594	0.00115
1-Hydroxyepiacorone	0.1872	-2.4173	0.00013942	0.000591
Palmitelaidic acid	0.36274	-1.463	4.81e-10	9.37e-09
7Z,10Z-Hexadecadienoic acid	4.15	2.0531	0.025673	0.0529
2',4,4'-Trihydroxychalcone	1.229	0.29748	0.013688	0.0303
Chrysin	0.71175	-0.49056	0.030818	0.0618
Palmitic acid	2.189	1.1303	0.00014155	0.000596
Diphenhydramine	0.48641	-1.0398	3.67e-05	0.000193
Liquiritigenin	0.78751	-0.34463	2.06e-10	4.19e-09
Isocurcumenol	5.7824	2.5317	8.46e-08	9.74e-07
(-)-Fumigaclavine B	0.36875	-1.4393	1.97e-07	2.15e-06
5-Methylcytidine	0.19917	-2.3279	0.0027567	0.00766
1,1'-(Tetrahydro-6a-hydroxy-2,3a,5-trimethylfuro[2,3-d]-1,3-dioxole-2,5-diyl)bis-ethanone	0.24422	-2.0337	1.53e-15	1.02e-13
O-Desmethylangolensin	0.02047	-5.6103	8.55e-06	5.87e-05
3-Furanmethanol glucoside	0.60375	-0.72797	0.0017034	0.00501
gamma-Glutamylleucine	0.2948	-1.7622	0.00010653	0.000471
Lotaustralin	0.11884	-3.0729	5.47e-06	4.06e-05
3-Hydroxyisovalerylcarnitine	0.32704	-1.6125	0.0092215	0.0214
Thioxanthine monophosphate	15.597	3.9632	3.13e-25	7.64e-23
(S)-Rutaretin	0.045948	-4.4439	6.58e-08	7.95e-07
Phenylacetylglutamine	23.004	4.5238	5.72e-13	2.09e-11
Phaseolic acid	0.11212	-3.1568	0.00025477	0.000962
Atenolol	7.0581	2.8193	2.41e-06	2e-05
Apomorphine	7.9454	2.9901	0.00035385	0.00126
Voglibose	4.9902	2.3191	0.0002975	0.0011
Metoprolol	6.032	2.5926	0.00056852	0.00192
kavain	0.12937	-2.9504	0.00027936	0.00104
Hypaphorine	7.0945	2.8267	0.0048775	0.0125
Heptadecanoic acid	0.48705	-1.0379	0.00079884	0.00257
2,3-Butanediol glucoside	0.099175	-3.3339	0.033075	0.0658
Disipal	0.5194	-0.94508	9e-05	0.000409
Apigenin	0.077921	-3.6818	6.58e-10	1.19e-08
Galangin	22.758	4.5083	1.28e-06	1.16e-05
Imperatorin	0.59513	-0.74872	0.0086495	0.0203
Alprenolol	0.5668	-0.81908	1.09e-05	7.04e-05
Naringenin	0.086979	-3.5232	5.3e-07	5.13e-06
(S)-Verimol F	6.4661	2.6929	0.0039241	0.0103
ISOPALMITIC ACID	0.25683	-1.9611	0.016002	0.0349
Dihydromethysticin	0.15478	-2.6917	0.046991	0.089
Triethyl citrate	0.051788	-4.2712	0.00015356	0.000632
8-(1,2-dihydroxypropan-2-yl)-9-hydroxy-2H,8H,9H-furo[2,3-h]chromen-2-one	4.8846	2.2882	0.0053921	0.0136
Sulfamethazine	0.15002	-2.7368	1.21e-05	7.75e-05
Pterostilbene	0.17335	-2.5282	0.0035806	0.00957
11-Hydroxy-12-methoxydihydrokawain	0.39541	-1.3386	1.19e-07	1.35e-06
Pentoxifylline	0.52927	-0.91792	0.025487	0.0526
1-(4-Hydroxy-3-methoxyphenyl)-3-decanone	0.63811	-0.64813	9.87e-07	9.13e-06
alpha-Linolenic acid	0.22265	-2.1672	1.63e-07	1.79e-06
Oleic acid	3.7014	1.8881	7.8e-06	5.38e-05
Glycitein	8.3188	3.0564	1.18e-16	9.6e-15
Arabinopyranobiose	0.65286	-0.61516	0.025356	0.0524
2-[4,6-dihydroxy-3-(4-hydroxy-3-methylbut-2-en-1-yl)-2-methoxyphenyl]acetic acid	0.15514	-2.6884	0.00022355	0.000872
Stearic acid	1.4251	0.51102	2.96e-05	0.000162
Octadecanamide	2.3003	1.2018	9.06e-12	2.45e-10
arabinofuranosylguanine	0.12611	-2.9872	4.26e-07	4.24e-06
4'-Hydroxy-5,7-dimethoxyflavan	1.7631	0.81814	1.13e-08	1.55e-07
3-Hexen-1-ol O-b-D-glucopyranoside	0.072058	-3.7947	0.00065251	0.00216
biochanin A	0.07127	-3.8106	0.00064654	0.00214
2-Octenoylcarnitine	0.20475	-2.2881	0.00018504	0.000743
1,18-Diamino-5,9,14-triazaoctadecane	21.811	4.447	0.00034086	0.00123
7-methoxy-2-methyl-3-phenyl-4H-chromen-4-one	0.055211	-4.1789	1.51e-05	9.31e-05
(3xi,6E)-1,7-Diphenyl-6-hepten-3-ol	233.73	7.8687	3.06e-06	2.47e-05
Estriol	0.027277	-5.1962	1.26e-12	4.01e-11
2-Amino-4-oxo-6-(1',2',3'-trihydroxypropyl)-diquinoid-7,8-dihydroxypterin	0.39295	-1.3476	0.00048479	0.00166
(E)-1-O-Cinnamoyl-beta-D-glucose	2.3374	1.2249	6.72e-05	0.000324
methyl palmitate	1.9633	0.97328	0.038501	0.0753
Tridecanoylglycine	0.2675	-1.9024	0.0098108	0.0226
N4-Acetylsulfamethoxazole	0.062739	-3.9945	2.28e-06	1.92e-05
Tertatolol	0.20946	-2.2552	0.0016945	0.00499
Disulfiram	0.69002	-0.53529	0.018555	0.0397
Demethoxyegonol	7.4913	2.9052	0.040824	0.0791
aurapten	1.2308	0.2996	0.0033257	0.00899
3-Oxooctadecanoic acid	1.8117	0.85736	0.00020807	0.00082
(R)-3-Hydroxy-Octadecanoic acid	0.36414	-1.4574	9.09e-05	0.00041
Sphingosine	0.3008	-1.7331	7.82e-12	2.16e-10
angoletin	0.33374	-1.5832	0.031075	0.0622
Myrigalone E	0.81578	-0.29375	0.0077892	0.0186
Eicosapentaenoic acid	1.367	0.45106	4.47e-05	0.000228
Dobutamine	9.3135	3.2193	0.0002213	0.000865
Arachidonic acid	4.1899	2.0669	4.31e-05	0.00022
Miltirone	0.54556	-0.8742	0.0031342	0.00856
dUMP	0.15681	-2.6729	0.0013156	0.00404
trans-O-Methylgrandmarin	0.11585	-3.1097	4.47e-09	6.88e-08
1-(beta-D-Glucopyranosyloxy)-3-octanone	0.054497	-4.1977	1.88e-05	0.000112
Diflubenzuron	0.73157	-0.45094	6.8e-09	9.75e-08
Phenylbutazone	0.064987	-3.9437	7.51e-05	0.00035
12(13)Ep-9-KODE	1.6284	0.70346	0.014244	0.0314
Methadone	0.066538	-3.9097	0.00077044	0.0025
N-Hexadecanoylpyrrolidine	1.9961	0.99719	1.18e-16	9.6e-15
De-O-methylsterigmatocystin	0.13887	-2.8482	0.00011862	0.000516
gamma-Glutamyltyrosine	0.37431	-1.4177	7.27e-05	0.000344
FA 18:2+2O	5.3216	2.4118	7.14e-05	0.000339
leonurine	1.5955	0.67401	0.04321	0.0828
Xanthinol	3.65	1.8679	0.00046181	0.0016
2-trans,4-cis-Decadienoylcarnitine	0.024561	-5.3475	0.0046244	0.0119
Biperiden	4.9054	2.2944	4.03e-05	0.000208
Chloropanaxydiol	0.10627	-3.2342	0.00092231	0.00292
Oseltamivir	0.6566	-0.60691	0.030214	0.0607
(2-{[3-(3,4-dihydroxy-5-methoxyphenyl)prop-2-enoyl]oxy}ethyl)trimethylazanium	0.11461	-3.1251	7.44e-05	0.000348
9-Decenoylcarnitine	0.52531	-0.92875	0.00174	0.00511
Solacaproine	2.3315	1.2212	2.5e-35	3.66e-32
(S)-Angelicain	0.7439	-0.42683	9.64e-31	7.04e-28
4',7-Dihydroxy-2',5-dimethoxyisoflavone	0.25054	-1.9969	0.00010479	0.000464
Neosaxitoxin	0.80962	-0.30469	0.0011776	0.00366
Mitiglinide	0.11841	-3.0781	0.00018158	0.000731
Eupafolin	0.11074	-3.1747	5.27e-09	7.94e-08
Vanilloloside	2.4126	1.2706	0.0013853	0.00421
Nateglinide	0.60087	-0.73486	0.0084824	0.02
3-hydroxynonanoyl carnitine	0.14999	-2.737	0.00014992	0.000626
Phytosphingosine	0.68534	-0.54512	0.00025184	0.000956
Cryptotanshinone	0.50538	-0.98457	5.03e-06	3.77e-05
Fluvoxamine	0.32896	-1.604	0.019478	0.0415
Auraptene	3.5339	1.8212	0.00028586	0.00106
Plastoquinone 3	1.9381	0.95465	3.04e-08	3.8e-07
Arginylphenylalanine	0.49157	-1.0245	0.0013119	0.00404
N-Jasmonoylisoleucine	1.4367	0.5228	0.0011739	0.00365
(3b,6b,8a,12a)-8,12-Epoxy-7(11)-eremophilene-6,8,12-trimethoxy-3-ol	0.11871	-3.0745	5.13e-07	5e-06
Dihydrosterigmatocystin	0.29781	-1.7475	0.0090091	0.021
Acitretin	0.59267	-0.75471	0.0039941	0.0105
Docosahexaenoic acid	5.7078	2.5129	1.43e-05	8.94e-05
2,4-dihydroxyheptadec-16-enyl acetate	7.5078	2.9084	6.39e-09	9.34e-08
henicosanoic acid	2.0576	1.041	1.07e-19	1.04e-17
(9E)-10-nitrooctadecenoic Acid	0.36685	-1.4467	0.013266	0.0295
Acutilobin	0.059417	-4.073	7.07e-05	0.000338
Labetalol	0.19812	-2.3355	2.11e-05	0.000121
9,12,13-TriHOME	2.7866	1.4785	2.41e-07	2.53e-06
1,2-dihydroxyheptadec-16-en-4-yl acetate	0.034407	-4.8611	5.54e-06	4.07e-05
[2-hydroxy-1-(7-hydroxy-1-oxo-1H-isochromen-3-yl)butoxy]sulfonic acid	0.68804	-0.53944	2.76e-21	4.03e-19
Docosapentaenoic acid (22n-6)	0.47159	-1.0844	0.00029814	0.0011
Almotriptan	1.726	0.78747	6.24e-06	4.52e-05
15-Keto-13,14-dihydroprostaglandin A2	0.084117	-3.5715	0.010283	0.0233
Tetrahydrodeoxycorticosterone	0.26228	-1.9308	0.00025022	0.000955
Pipericine	0.088765	-3.4939	0.00030414	0.00112
Salvianolic acid F	0.5867	-0.7693	3.09e-21	4.1e-19
Licochalcone A	10.166	3.3457	1.3e-06	1.16e-05
Famotidine	1.5179	0.60208	9.59e-06	6.41e-05
Erucamide	2.0609	1.0433	6.28e-06	4.52e-05
Methylergonovine	0.071708	-3.8017	0.046268	0.0878
Propoxyphene	0.14864	-2.7501	3.51e-05	0.000187
Trimethylsilyl heptadecanoic acid	0.34321	-1.5428	0.00061264	0.00205
N-(1-Deoxy-1-fructosyl)tyrosine	0.53166	-0.91142	0.011005	0.0249
LAUROYLCARNITINE	0.20778	-2.2669	0.014927	0.0327
dehydronifedipine	0.47397	-1.0771	0.014902	0.0327
quinidine	4.4279	2.1466	0.0018326	0.00535
Melilotoside	0.077698	-3.686	1.89e-05	0.000112
hydroquinidine	0.36908	-1.438	2.76e-05	0.000152
Pandamarilactone 31	0.097665	-3.356	0.00033219	0.00121
Cortol	1.2797	0.35579	8.83e-05	0.000402
9-(beta-D-Ribofuranosyl)zeatin	0.25591	-1.9663	0.0003506	0.00125
Thelephoric acid	11.175	3.4822	4.68e-12	1.32e-10
(5,7-dihydroxy-4-oxo-2-phenyl-3,4-dihydro-2H-1-benzopyran-3-yl)oxidanesulfonic acid	0.56748	-0.81736	3.42e-26	1.67e-23
Coriandrone D	0.56206	-0.83121	0.019878	0.0423
Methionyl butyrate	0.13112	-2.9311	5.95e-05	0.000292
Olopatadine n-oxide	0.070843	-3.8192	0.00012966	0.000554
Idoxuridine	0.15815	-2.6607	0.0001234	0.000532
rutamarin	10.45	3.3854	1.91e-05	0.000113
(2-hydroxy-2-{9-hydroxy-7-oxo-2H,3H,7H-furo[3,2-g]chromen-2-yl}propoxy)sulfonic acid	22.171	4.4706	1.96e-22	3.58e-20
xi-3-Hydroxy-5-phenylpentanoic acid O-beta-D-Glucopyranoside	1.9113	0.93455	0.035042	0.0693
1-Formylneogrifolin	0.10624	-3.2347	0.0087222	0.0205
Monoolein	0.40775	-1.2942	0.0019286	0.00561
(3-hydroxyoctadecanoyl)glycine	4.4129	2.1417	0.0067275	0.0165
2-{4-[(1E)-1,2-diphenylbut-1-en-1-yl]phenoxy}acetic acid	1.5591	0.64073	0.049267	0.0925
Norendoxifen	0.11851	-3.0769	0.00028956	0.00107
Bezafibrate	0.23081	-2.1152	0.0075263	0.0181
Hydrocortisone	0.10682	-3.2267	4.98e-05	0.000249
2-Hydroxyfluorene	0.052654	-4.2473	8.31e-05	0.000382
Tetrahydrocortisone	0.022576	-5.4691	0.035782	0.0704
Dehydroisoandrosterone sulfate	0.30931	-1.6929	0.0013434	0.00411
Propantheline	1.7675	0.82173	0.0028324	0.00784
Isomurolic acid	1.3586	0.44212	0.0014943	0.00448
Licarin C	1.9478	0.96185	2.82e-11	6.98e-10
Coprostanone	11.777	3.558	2.58e-06	2.13e-05
5-Hydroxy-6-methoxycoumarin 7-glucoside	0.78545	-0.34841	0.0054016	0.0136
Fragransol D	1.5987	0.67686	2.43e-08	3.2e-07
Octaethylene glycol	0.42362	-1.2392	0.0056372	0.0141
Tamoxifen	0.39492	-1.3404	0.0082981	0.0197
Docosahexaenoyl Ethanolamide	0.29803	-1.7465	0.00026571	0.000994
LysoPC(6:0/0:0)	0.19514	-2.3574	0.0013796	0.0042
9'-Carboxy-gamma-tocotrienol	0.12037	-3.0545	3.65e-05	0.000193
Xanthohumol	0.23402	-2.0953	0.013598	0.0302
(1RS,2RS)-Guaiacylglycerol 1-glucoside	0.10431	-3.2611	9.91e-05	0.000444
Kanzonol V	0.20017	-2.3207	5.99e-06	4.38e-05
Imidaprilat	0.080927	-3.6272	9.65e-06	6.41e-05
Neuroprotectin D1	0.085271	-3.5518	1.13e-05	7.26e-05
N-(1-Deoxy-1-fructosyl)tryptophan	0.64885	-0.62404	0.0030116	0.0083
1,2,10-Trihydroxydihydro-trans-linalyl oxide 7-O-beta-D-glucopyranoside	1.8458	0.88428	0.026826	0.055
Pteroside B	0.67736	-0.562	0.0003957	0.0014
Pyrvinium	1.5372	0.62034	1.24e-05	7.85e-05
Cortodoxone	2.427	1.2792	1.98e-05	0.000116
Tofisopam	0.31254	-1.6779	0.0032571	0.00885
(E,E,E)-Sylvatine	0.1318	-2.9236	0.00017552	0.000712
20-Carboxy-leukotriene B4	0.075302	-3.7312	0.00024147	0.000924
8-8'-Dehydrodiferulic acid	2.0071	1.0051	0.010673	0.0242
1-O-Sinapoylglucose	0.056138	-4.1549	0.00031783	0.00116
Dopaxanthin quinone	0.82348	-0.2802	0.0060128	0.0149
2-(3,4-dimethoxyphenyl)-5,6,8-trihydroxy-3,7-dimethoxy-4H-chromen-4-one	0.58787	-0.76644	4.28e-05	0.000219
5-(3-methoxyphenyl)-N-((octahydro-1H-quinolizin-1-yl)methyl)-1H-pyrazole-3-carboxamide	0.17614	-2.5052	0.00059031	0.00199
CHENODIOL	0.44049	-1.1828	0.00063345	0.0021
12-Ketodeoxycholic acid	0.30138	-1.7304	9.81e-11	2.11e-09
Galactonic acid	0.057476	-4.1209	9.62e-06	6.41e-05
Glabrol	0.44782	-1.159	0.0031574	0.00861
Dihydrofukinolide	0.040338	-4.6317	0.00025105	0.000956
Deoxycholic acid	0.46856	-1.0937	8.42e-05	0.000386
Bixin	3.0191	1.5941	0.020985	0.0443
Vesnarinone	0.10982	-3.1868	2.6e-05	0.000144
3'-Hydroxy-T2-triol	0.82291	-0.28119	0.044473	0.0849
Drotaverine	0.1328	-2.9127	4.52e-05	0.000229
7-Oxocholesterol	0.26194	-1.9327	0.00059156	0.00199
5-Hydroxy-3,3',7,8-tetramethoxy-4',5'-methylenedioxyflavone	0.83192	-0.26548	0.0052991	0.0134
Cephaloglycin	0.69261	-0.52988	0.012683	0.0283
Corynoxine B	0.12417	-3.0097	9.25e-06	6.24e-05
cis-Methylbixin	0.027432	-5.188	1.39e-06	1.23e-05
O-Deethylated candesartan	0.47951	-1.0604	0.0083176	0.0197
Eplerenone	2.9445	1.558	0.0019788	0.00572
Rupatadine	0.050153	-4.3175	0.0026595	0.00741
Bimatoprost	0.43855	-1.1892	0.00087247	0.00278
Desonide	0.42069	-1.2492	0.0028957	0.008
3'-Amino-3'-deoxythimidine glucuronide	0.34432	-1.5382	0.037446	0.0735
Kuwanon A	0.50942	-0.97307	0.027353	0.0557
7-O-Methyl morroniside	0.16643	-2.587	3.29e-05	0.000177
4-Methylabyssinone V	0.35785	-1.4826	1.84e-08	2.45e-07
3-(1,1-Dimethylallyl)scopoletin 7-glucoside	0.523	-0.93511	3.44e-05	0.000184
Linoleyl Carnitine	0.79101	-0.33823	0.029929	0.0603
MG(0:0/22:4(7Z,10Z,13Z,16Z)/0:0)	8.4782	3.0838	0.00066717	0.00219
N,N'-diacetylchitobiose	2.4058	1.2665	0.0001142	0.000498
Taraxinic acid glucosyl ester	0.62205	-0.6849	2.35e-06	1.96e-05
Acetyl tributyl citrate	4.0558	2.02	0.0004761	0.00164
Oleoylcarnitine	0.18023	-2.4721	1.31e-07	1.47e-06
Stearoylcarnitine	0.10458	-3.2573	5.16e-10	9.92e-09
Theaflavic acid	0.67263	-0.57212	0.01677	0.0363
Taraxacolide 1-O-b-D-glucopyranoside	0.22306	-2.1645	0.042516	0.0818
Schidigeragenin B	0.19902	-2.329	0.0053252	0.0134
alpha-Tocopherol	0.0098471	-6.6661	2.28e-07	2.42e-06
MG(24:6(6Z,9Z,12Z,15Z,18Z,21Z)/0:0/0:0)	0.21397	-2.2245	0.015945	0.0348
Phenethyl 6-galloylglucoside	3.071	1.6187	6.16e-11	1.41e-09
Cycloartocarpin	0.12071	-3.0503	0.00011236	0.000492
Trilobatin	0.06305	-3.9874	3.81e-07	3.81e-06
Leukotriene E4	0.072542	-3.785	0.00068483	0.00223
Sertindole	0.22882	-2.1277	0.00022733	0.000879
1-[2,4-dihydroxy-5-(3-methylbut-2-en-1-yl)phenyl]-2-hydroxy-3-[4-hydroxy-3-methoxy-5-(3-methylbut-2-en-1-yl)phenyl]propan-1-one	0.084392	-3.5668	3.76e-05	0.000197
Methacycline	0.50257	-0.99262	9.54e-05	0.000429
5-hydroxy-7-(2-(4-(2-hydroxyethyl)piperazin-1-yl)-2-oxoethoxy)-2-phenyl-4H-chromen-4-one	2.586	1.3707	0.047401	0.0895
Sofalcone	0.081828	-3.6113	0.0038066	0.0101
Budesonide	0.1498	-2.7389	2.46e-05	0.000138
Tyromycic acid	0.12148	-3.0412	0.0015315	0.00458
gamma-sitosterol	8.3887	3.0684	7.61e-05	0.000352
O-Acetylsolasodine	0.23367	-2.0975	0.017034	0.0367
Sulfolithocholic acid	0.10988	-3.186	0.011162	0.0252
LysoPA(0:0/18:1(9Z))	4.0608	2.0218	3.17e-05	0.000172
Artomunoxanthentrione epoxide	6.2953	2.6543	3.66e-12	1.07e-10
Ginkgolide C	3.5103	1.8116	0.0039757	0.0104
Eremopetasitenin B2	0.45513	-1.1357	0.0015416	0.0046
Spirapril	0.27424	-1.8665	7.54e-05	0.00035
Dukunolide D	0.11766	-3.0874	1.61e-05	9.75e-05
Limonin	0.36448	-1.4561	1.63e-14	7.68e-13
Ximelagatran	0.12451	-3.0057	0.0036399	0.00971
Austalide B	0.1427	-2.809	0.0064785	0.0159
Gentamicin	0.30451	-1.7155	0.040431	0.0784
3,4,5-trihydroxy-6-{[8-(2-hydroxypropan-2-yl)-2-oxo-4-propyl-2H,8H,9H-furo[2,3-h]chromen-5-yl]oxy}oxane-2-carboxylic acid	4.3804	2.1311	9.52e-20	9.94e-18
Lucidenic acid A	5.171	2.3704	3.17e-09	5.19e-08
Ganolactone B	5.2083	2.3808	7.69e-13	2.62e-11
Citronellyl beta-sophoroside	0.49047	-1.0278	2.12e-05	0.000121
1-(8Z,11Z,14Z-eicosatrienoyl)-glycero-3-phosphate	0.12472	-3.0032	0.0025544	0.00717
11-beta-Hydroxyandrosterone-3-glucuronide	0.071337	-3.8092	9.15e-06	6.19e-05
PA(O-20:4(5Z,8Z,11Z,14Z)/2:0)	0.023102	-5.4358	1.18e-20	1.33e-18
glycohyodeoxycholic acid	0.43656	-1.1957	0.0024959	0.00702
glycodeoxycholic acid	0.13664	-2.8716	0.027137	0.0554
glycoursodeoxycholic acid	0.30109	-1.7317	0.042728	0.0821
Barringtogenol C	0.16545	-2.5956	4.65e-05	0.000235
28-Homobrassinolide	0.11276	-3.1486	0.00065958	0.00217
Lucidenic acid B	2.1239	1.0867	0.0002617	0.000984
Perfluorooctanesulfonic acid	65.753	6.039	5.75e-10	1.06e-08
Moexipril	0.06979	-3.8408	1.6e-05	9.75e-05
Glycocholic Acid	0.086242	-3.5355	0.024732	0.0514
Macrophorin D	0.13175	-2.9241	0.017692	0.038
Protobassic acid	0.14121	-2.8241	2.12e-06	1.81e-05
Acetyl-T2 Toxin	2.6956	1.4306	0.0097854	0.0225
Gibberellin A1 glucosyl ester	5.5358	2.4688	1.57e-11	4.18e-10
Maraviroc	0.47019	-1.0887	5.74e-05	0.000283
Ethyl 3-hydroxyoctanoate O-[glucosyl-(1-&gt;6)-glucoside]	0.21859	-2.1937	0.046745	0.0886
Flavidulol C	0.30977	-1.6907	7.63e-08	8.85e-07
LysoPC(16:1(9Z)/0:0)	0.35435	-1.4968	5.14e-08	6.31e-07
Perulactone	0.20788	-2.2662	0.0007729	0.0025
LysoPC(18:3(6Z,9Z,12Z)/0:0)	0.17487	-2.5157	0.011303	0.0255
LysoPC(18:2(9Z,12Z)/0:0)	0.067161	-3.8962	2.18e-07	2.37e-06
LPC 18:1	2.2932	1.1974	0.00046606	0.00161
L-cis-Cyclo(aspartylphenylalanyl)	1.3891	0.47418	5.81e-10	1.06e-08
Isocycloheterophyllin	13.412	3.7455	0.00085309	0.00272
LysoPE(0:0/22:6(4Z,7Z,10Z,13Z,16Z,19Z))	0.16296	-2.6175	0.014799	0.0326
TG(8:0/8:0/i-12:0)	0.042223	-4.5658	0.0024653	0.00694
Kukoamine A	1.7466	0.80453	1.6e-05	9.75e-05
(S)-Nerolidol 3-O-[a-L-rhamnopyranosyl-(1-&gt;2)-b-D-glucopyranoside]	0.0076529	-7.0298	2.93e-14	1.34e-12
Cinncassiol D2 glucoside	0.43494	-1.2011	0.00016081	0.000655
Ganoderic acid I	1.8464	0.88469	0.00019124	0.00076
N,N'-Bis(g-glutamyl)-3,3'-(1,2-propylenedithio)dialanine	0.1241	-3.0105	0.00049727	0.0017
Tetrahydroaldosterone-3-glucuronide	1.7202	0.78256	0.032816	0.0655
Physagulin C	1.677	0.74585	0.0056227	0.0141
Darunavir	0.057801	-4.1128	0.00067665	0.00221
Ustiloxin C	1.5562	0.63804	0.02722	0.0555
Dipiperamide C	0.43654	-1.1958	0.00015631	0.00064
Cucurbitacin C	1.7226	0.78456	6.7e-08	8.03e-07
Citrusin B	1.2554	0.3282	1.03e-06	9.43e-06
(3a,5b,7a)-23-Carboxy-7-hydroxy-24-norcholan-3-yl-b-D-Glucopyranosiduronic acid	0.46412	-1.1074	0.0036793	0.00978
13-Oxyingenol dodecanoat	0.56762	-0.81701	0.003258	0.00885
Janthitrem C	4.6132	2.2058	0.00061978	0.00206
cis-5,6-Dihydro-5,6-dihydroxy-carotene	0.042389	-4.5602	2.62e-05	0.000145
LysoPC(22:4(7Z,10Z,13Z,16Z)/0:0)	0.16863	-2.5681	0.0073163	0.0177
Ganoderic acid alpha	0.04408	-4.5037	0.033938	0.0673
Deserpidine	0.23065	-2.1162	7.65e-06	5.3e-05
Biliverdin	0.21443	-2.2214	0.01146	0.0258
LysoPC(22:6(4Z,7Z,10Z,13Z,16Z,19Z)/0:0)	0.47394	-1.0772	0.00025265	0.000957
6-{[1,8-dihydroxy-4-(3-methylbut-2-en-1-yl)-11-(2-methylprop-1-en-1-yl)-12-oxo-11,12-dihydro-5,10-dioxatetraphen-3-yl]oxy}-3,4,5-trihydroxyoxane-2-carboxylic acid	0.50544	-0.98439	0.041349	0.0799
Chlorin E6	0.56808	-0.81584	0.0014452	0.00437
LysoPI(18:1(9Z)/0:0)	16.308	4.0275	1.02e-05	6.68e-05
Daucosterol	0.49416	-1.0169	0.0102	0.0232
LysoPI(0:0/18:0)	0.097586	-3.3572	0.0057409	0.0143
Lymecycline	0.3886	-1.3636	1.6e-07	1.78e-06
Tubocurarine	3.1598	1.6598	0.00023575	0.000905
Lercanidipine	0.44731	-1.1607	5.8e-07	5.58e-06
Novobiocin	0.10362	-3.2706	2.98e-06	2.45e-05
Simulanoquinoline	0.12065	-3.0511	0.017691	0.038
LysoPI(20:4(5Z,8Z,11Z,14Z)/0:0)	10.5	3.3923	3.15e-06	2.53e-05
APC	0.47585	-1.0714	0.010206	0.0232
Neferine	0.14377	-2.7982	0.0014798	0.00445
1-Salicylate glucuronide	0.27715	-1.8512	0.0002251	0.000875
PE(14:0/14:0)	0.16397	-2.6085	8.23e-07	7.86e-06
Citbismine A	0.0621	-4.0093	0.020637	0.0437
(E,E)-4,4''-Bi(N-4-hydroxycinnamoylserotonin)	3.98	1.9928	7.49e-13	2.61e-11
1-Acetyl-3,27-dihydroxywitha-5,24-dienolide 3-glucoside	0.056446	-4.147	0.00012199	0.000528
Gingerglycolipid B	0.10826	-3.2074	0.00010474	0.000464
2-{6-[2,4-dihydroxy-3-(3-methylbut-2-en-1-yl)benzoyl]-5-(2,4-dihydroxy-5-methoxyphenyl)-3-methylcyclohex-2-en-1-yl}-5-[(E)-2-(2,4-dihydroxyphenyl)ethenyl]benzene-1,3-diol	0.18018	-2.4725	0.049341	0.0925
Citbismine C	0.1506	-2.7312	0.0012069	0.00373
Pentacarboxyl porphyrinogen III	0.59625	-0.74602	3.24e-06	2.57e-05
PE(14:1(9Z)/20:5(5Z,8Z,11Z,14Z,17Z))	6.4444	2.6881	0.00027135	0.00101
PS(14:0/16:0)	1.5538	0.63583	0.0071556	0.0173
Hovenidulcioside A2	0.08057	-3.6336	1.05e-05	6.79e-05
Azithromycin	0.44122	-1.1804	0.00082357	0.00264
Glucoconvallasaponin B	0.34475	-1.5364	0.0033036	0.00894
PGP(a-13:0/i-16:0)	0.30338	-1.7208	0.00020913	0.000822
PC(16:1(9Z)/22:6(4Z,7Z,10Z,13Z,16Z,19Z))	0.59924	-0.73879	0.021794	0.0458
Quillaic acid 3-[galactosyl-(1-&gt;2)-glucuronide]	1.4	0.48538	0.017422	0.0375
PI(16:0/20:2(11Z,14Z))	2.8342	1.5029	0.00014378	0.000602
PI(16:0/22:4(10Z,13Z,16Z,19Z))	0.28987	-1.7865	7.62e-08	8.85e-07
(S)-Pterosin A	0.092543	-3.4337	7.24e-08	8.6e-07
11-[(2R,3S)-3-[2-amino-3-methyl-4-(2-methyl-1,3-thiazol-4-yl)but-3-en-1-yl]-2-methyloxiran-2-yl]-3,7-dihydroxy-4,4,6,8-tetramethyl-5-oxoundecanoic acid	0.50692	-0.98017	2.15e-05	0.000123
5-Hydroxyindoleacetic acid	3.0843	1.6249	0.00055748	0.0019
Adenosine	0.024107	-5.3744	0.004798	0.0123
alpha-hydroxysalmeterol	0.24138	-2.0506	0.014047	0.0311
Anofinic acid	0.77005	-0.37697	0.010257	0.0233
Artocarpin	0.2202	-2.1831	3.03e-06	2.46e-05
Ascorbyl palmitate	0.19525	-2.3566	0.0024579	0.00694
Benzoic acid	0.3748	-1.4158	6.32e-06	4.53e-05
betaine	6.796	2.7647	2.95e-12	9.18e-11
Buprenorphine	0.3092	-1.6934	5.32e-06	3.97e-05
Butorphanol	1.4831	0.56858	0.0053754	0.0136
Citric acid	0.031367	-4.9946	6.66e-09	9.63e-08
Cuscohygrine	0.35843	-1.4802	1.45e-05	9.03e-05
Cyclo-prolylglycine	0.45097	-1.1489	1.41e-07	1.58e-06
Dehydroepiandrosterone	0.17993	-2.4745	0.00066461	0.00218
Dihomo-gamma-linolenic acid	0.36659	-1.4478	0.00012117	0.000526
Diphenylamine	2.7578	1.4635	0.00015793	0.000645
Dityrosine	0.13904	-2.8464	0.00015323	0.000632
Dynorphin B (10-13)	0.42713	-1.2273	0.037565	0.0736
Edetic Acid	0.033089	-4.9175	0.00025925	0.000977
Esmolol	0.35802	-1.4819	0.012229	0.0274
Flurandrenolide	6.087	2.6057	1.32e-14	6.43e-13
Fumaric acid	0.2632	-1.9258	0.0018885	0.0055
Gibberellin A55	0.67845	-0.55968	0.014122	0.0312
Glutamic acid	0.59098	-0.75881	0.00019413	0.000767
Herniarin	0.74122	-0.43202	0.045137	0.086
Hexaethylene glycol	0.56892	-0.81369	0.010038	0.023
Hypoxanthine	0.041685	-4.5843	9.29e-07	8.65e-06
Indole-3-carboxaldehyde	0.60204	-0.73206	1.72e-05	0.000104
Indoleacrylic acid	12.25	3.6147	0.00042704	0.00149
Isorhamnetin	43.176	5.4321	1.4e-10	2.89e-09
Isorhynchophylline	4.4791	2.1632	3.42e-06	2.7e-05
Leu-Leu-Leu	0.17074	-2.5501	0.0077026	0.0185
L-Tyrosine	3.1872	1.6723	9.1e-06	6.19e-05
Luteolin	31.574	4.9807	3.87e-13	1.49e-11
LysoPC(16:0/0:0)	0.10401	-3.2651	5.05e-11	1.19e-09
LysoPE(0:0/18:2(9Z,12Z))	0.053195	-4.2326	0.00043362	0.00151
Medicagenic acid	0.0342	-4.8699	0.042363	0.0816
Melleolide B	0.35793	-1.4823	0.019006	0.0406
myrcene	0.54305	-0.88084	0.0068232	0.0166
N-Methylethanolaminium phosphate	0.58838	-0.76518	2.31e-13	9.12e-12
Pheniramine	0.22408	-2.1579	0.00046431	0.0016
Phenylalanine	0.046569	-4.4245	2.21e-05	0.000125
Phenylalanine betaine	0.39991	-1.3222	0.0090968	0.0212
Ribitol	0.31317	-1.675	0.0030386	0.00833
sebacic acid	0.32649	-1.6149	0.016021	0.0349
Swertiajaponin	4.3555	2.1229	2.76e-08	3.54e-07
Theobromine	0.21758	-2.2004	3.29e-09	5.22e-08
Toxin T2 tetrol	1.5264	0.61018	0.00059806	0.00201
Umbelliferone	0.18403	-2.442	7.29e-05	0.000344
Uric acid	2.0186	1.0133	0.00018897	0.000755
Vanillin	0.19409	-2.3652	3e-06	2.45e-05

## Sheet: Metab unique DEMs
Metabolites	FC (FJ/NJ)	Log2 FC (FJ/NJ)	P value (FJ/NJ)	FDR (FJ/NJ)	FC (SJ/NJ)	Log2 FC (SJ/NJ)	P value (SJ/NJ)	FDR (SJ/NJ)
(E)-Herclavine	3.53e-05	-14.789	2.51e-30	2.28e-29
[6]-Gingerol	1.7577	0.81371	3.48e-07	1.16e-06
{5-[(E)-2-{3,5-dihydroxy-4-[(1E)-3-methylbuta-1,3-dien-1-yl]phenyl}ethenyl]-2-hydroxyphenyl}oxidanesulfonic acid	2.9758	1.5733	0.00014742	0.000367
1-(Hydroxymethyl)-5,5-dimethyl-2,4-imidazolidinedione	0.66127	-0.5967	4.7e-10	1.86e-09
1-(Malonylamino)cyclopropanecarboxylic acid	0.012715	-6.2973	0.025828	0.0449
1,4-Cyclohexanedicarboxylic acid	1.2523	0.32463	2.52e-12	1.11e-11
13-L-Hydroperoxylinoleic acid	0.03209	-4.9617	6.2e-08	2.15e-07
1-hexadecyl-glycero-3-phosphate	0.62185	-0.68536	0.00017114	0.000421
1h-indole-3-butanoic acid	18.103	4.1782	0.0014453	0.00314
1-Methoxy-3-(4-hydroxyphenyl)-2E-propenal 4'-glucoside	0.82501	-0.27751	0.010133	0.0189
1-Phenyl-1-pentanone	6.2783	2.6504	3.46e-11	1.45e-10
1-Piperideine-2-carboxylic acid	294.95	8.2043	7.18e-25	5.83e-24
1-Stearoylglycerophosphoserine	25.058	4.6472	1.77e-11	7.53e-11
2-(4-Methyl-5-thiazolyl)ethyl butanoate	0.58078	-0.78394	0.0011024	0.00244
2-(6-{2,4-dihydroxy-3-[(1E)-3-methylbut-1-en-1-yl]benzoyl}-5-(2,4-dihydroxyphenyl)-3-methylcyclohex-2-en-1-yl)benzene-1,3-diol	0.15088	-2.7285	3.58e-43	4.12e-42
2,2,4,4,-Tetramethyl-6-(1-oxopropyl)-1,3,5-cyclohexanetrione	2.843	1.5074	3.85e-17	2.15e-16
2,5-Diethyl-3,6-dimethylpyrazine	49.75	5.6366	7.38e-06	2.13e-05
2,6-Di-tert-butylbenzoquinone	0.69672	-0.52135	0.027224	0.0469
23-Hydroxyphysalolactone	1.4501	0.53612	0.0066534	0.0128
26-Methyl nigranoate	1.9661	0.97534	1.03e-05	2.9e-05
2-Methoxy-(3 or 5 or 6)-isopropylpyrazine	2.7645	1.467	0.020291	0.036
2-methylcyclohexa-2,5-diene-1,4-dione	0.79558	-0.32991	4.37e-09	1.64e-08
2-Octenedioic acid	0.069294	-3.8511	0.014096	0.0257
2-O-p-Coumaroylhydroxycitric acid	1.4216	0.50748	0.03908	0.065
3-(3,4-dimethoxyphenyl)-N-[2-(1-hydroxy-3-methoxy-4-oxocyclohexa-2,5-dien-1-yl)ethyl]propanimidic acid	1.9601	0.97095	5.68e-07	1.84e-06
3-(3,5-dihydroxyphenyl)-2-(4-hydroxyphenyl)-4-[(E)-2-(4-hydroxyphenyl)ethenyl]-2,3-dihydro-1-benzofuran-5,6-diol	4.5748	2.1937	0.034615	0.0581
3',4'-Dihydrodiol	13.872	3.7941	8.07e-10	3.16e-09
3,4-Dihydroxymandelic acid	25.232	4.6572	0.036834	0.0615
3-Fumarylpyruvate	7.5356	2.9137	0.025945	0.0449
3-hydroxy-2-[3-methoxy-4-(sulfooxy)phenyl]-5-sulfino-3,4-dihydro-2H-1-benzopyran-7-olate	0.00029248	-11.739	4.53e-34	4.48e-33
3-hydroxy-3-(3,4,5-trimethoxyphenyl)propanoic acid	0.29835	-1.7449	0.0064477	0.0124
3-Hydroxycapric acid	1.2447	0.31579	0.01642	0.0297
3-Hydroxyquinine	2.093	1.0656	1.11e-22	8.75e-22
3-Hydroxytamoxifen (Droloxifene)	0.39775	-1.3301	1.61e-09	6.19e-09
4-(Methylnitrosamino)-1-(3-pyridyl)-1-butanol	0.02594	-5.2687	1.6e-33	1.56e-32
4-Coumaroylputrescine	1112.2	10.119	3.73e-20	2.58e-19
4-HYDROXYBENZALDEHYDE	1.4199	0.50583	0.00014126	0.000352
4-hydroxycoumarin	0.1677	-2.5761	2.44e-05	6.59e-05
4-Hydroxyquinoline	0.83178	-0.26572	0.014767	0.0269
4-Hydroxystyrene	0.80594	-0.31125	0.0027486	0.0057
4-oxo-Retinoic acid	5.198	2.378	0.0088543	0.0167
5-(1,2-dithiolan-3-yl)pentanoic acid	2.7509	1.4599	2.48e-05	6.69e-05
5b-Cyprinol sulfate	1.4428	0.52889	0.0043394	0.00873
5-Hydroxyindole-3-acetic acid	3.7646	1.9125	0.0041409	0.00837
5-O-methylvisammioside	2.6311	1.3957	6.11e-05	0.000158
6-isopropoxynicotinic acid	2.88	1.5261	2e-06	6.16e-06
6-O-Oleuropeoylsucrose	0.0017184	-9.1847	1.99e-17	1.14e-16
7-Aminomethyl-7-carbaguanine	4.8089	2.2657	0.011677	0.0215
7-O-Methylbaicalein	37.153	5.2154	1.01e-08	3.68e-08
8-Hydroxyluteolin 8-sulfate	1.9327	0.95062	0.0038063	0.00773
Acebutolol	1.47e-05	-16.051	1.45e-19	9.53e-19
Ac-Ser-Asp-Lys-Pro-OH	0.00051549	-10.922	3.79e-14	1.79e-13
Ajmaline	0.059016	-4.0827	3.96e-70	1.02e-68
Alpha-Ergocryptine	0.07869	-3.6677	3.39e-10	1.36e-09
Alpha-pyrrolidinovalerophenone	0.00068321	-10.515	4.06e-73	1.65e-71
Arbutin	9.2221	3.2051	8.75e-18	5.14e-17
Ascochitine	0.2447	-2.0309	0.019581	0.0349
Ascorbic acid	2.8549	1.5134	0.0020721	0.00438
Atractylenolide III	0.00073843	-10.403	7.63e-52	9.46e-51
Atropine	3.5294	1.8194	1.24e-09	4.79e-09
Austalide I	1.48e-05	-16.048	5.02e-17	2.77e-16
Avenalumin III	0.28626	-1.8046	0.033588	0.0567
avenanthramide D	0.4392	-1.187	0.047441	0.0775
Benzophenone	0.0070118	-7.156	7.38e-14	3.47e-13
Benzphetamine	0.48376	-1.0476	0.00046098	0.00108
Brassicanal C	2.8678	1.52	0.017039	0.0307
Camptothecin	0.49306	-1.0202	3.34e-05	8.92e-05
Canavalioside	0.0040111	-7.9618	5.42e-18	3.24e-17
Chloropyramine	9.7796	3.2898	0.040539	0.0672
CITRATE	1.3364	0.41834	1.11e-11	4.77e-11
Citrulline	0.52524	-0.92894	1.75e-09	6.7e-09
Corynoxeine	0.056863	-4.1364	4.48e-74	2.34e-72
Cyclohexanamine	0.27118	-1.8827	1.56e-16	8.53e-16
Cyclovariegatin	0.40261	-1.3126	0.00051558	0.0012
Daphniphylline	56.475	5.8195	1.2e-17	6.99e-17
delta-Tocotrienol	1.5614	0.6428	9.31e-06	2.66e-05
Demethylzeylasteral	0.00046985	-11.056	1.65e-13	7.73e-13
D-GLYCERIC ACID	5.9548	2.574	0.00023813	0.000573
Dibucaine	0.4861	-1.0407	5.8e-06	1.7e-05
dihydroalbocycline	0.29565	-1.758	2.57e-06	7.79e-06
Dihydrouracil	0.47746	-1.0665	7.71e-08	2.66e-07
Doxepin N-oxide glucuronide	0.12459	-3.0047	4.68e-37	4.92e-36
D-Tetrahydropalmatine	0.00025478	-11.938	1.91e-52	2.41e-51
Ecgonine	2.7111	1.4389	0.0021383	0.00451
Epiandrosterone	0.13063	-2.9364	0.00072573	0.00165
Ethylenediaminetetraacetic acid EDTA	0.71762	-0.4787	0.00033888	0.000802
Euglobal Ia1	1.206	0.27027	0.014872	0.0271
Ferulic acid	2.79e-06	-18.451	2.81e-29	2.51e-28
Fomepizole	1.5371	0.62019	0.0010136	0.00225
gamma-Butyrolactone	1.6695	0.73941	4.59e-10	1.82e-09
Gemfibrozil	23.94	4.5814	4.69e-20	3.24e-19
Gluconasturtiin	32.531	5.0237	0.00014854	0.000368
Glucorhein	1.8904	0.91869	0.00019153	0.000466
Glutaminylthreonine	31.101	4.9589	0.017071	0.0308
Glycerol tripropanoate	0.64469	-0.63333	0.0066547	0.0128
Guanosine	0.024002	-5.3807	1.37e-05	3.81e-05
hexadecanedioic acid	0.42645	-1.2295	0.00056154	0.00129
Humulinic acid A	1.1951	0.25711	0.023922	0.0419
hyocholic acid	0.73301	-0.44809	0.012421	0.0228
Indole-3-acetyl-L-isoleucine	0.14929	-2.7438	0.015365	0.0279
INOSINE 5'-DIPHOSPHATE	0.7973	-0.32681	0.0036224	0.0074
Irbesartan	0.0042615	-7.8744	5.21e-20	3.58e-19
Isoleucine	2.1885	1.1299	0.00078645	0.00178
Isoxanthopterin	0.0031115	-8.3282	3.35e-21	2.46e-20
Kaempferol	31.277	4.967	2.84e-09	1.08e-08
Ketoprofen glucuronide	1.7382	0.79759	7.45e-09	2.75e-08
Leucine	92.4	6.5298	1.25e-19	8.25e-19
Leucylalanine	728.72	9.5092	1.78e-05	4.89e-05
Ligustroside	1.3754	0.45981	0.0037301	0.0076
Lisdexamfetamine	0.42105	-1.2479	0.0020643	0.00437
Lithocholic Acid	1.9381	0.95463	0.00017368	0.000426
Lucidenic acid E2	4.17e-05	-14.55	1.19e-17	6.95e-17
Lusitanicoside	6.89e-05	-13.826	1.94e-15	9.76e-15
LysoPC(14:0/0:0)	4.84e-05	-14.333	3.45e-27	2.98e-26
LysoPE(0:0/20:3(11Z,14Z,17Z))	0.00031421	-11.636	2.31e-16	1.23e-15
LysoPE(0:0/22:2(13Z,16Z))	1.67e-05	-15.87	1.47e-17	8.52e-17
Marmesin rutinoside	1.6516	0.72384	8.61e-06	2.47e-05
Maslinic acid	30.362	4.9242	3.57e-11	1.49e-10
Medroxyprogesterone	0.56059	-0.83499	5.17e-05	0.000135
Mestranol	23.996	4.5847	0.0020794	0.00439
Methyl 2-octynoate	13.407	3.745	6.63e-06	1.93e-05
methyl dichloroasterrate	3.0344	1.6014	0.0028017	0.0058
METHYL DIHYDROJASMONATE	0.30311	-1.7221	1.17e-06	3.69e-06
Morphine	0.17082	-2.5495	0.030472	0.0519
N,N-Acetylhistidine	0.2419	-2.0475	6.45e-15	3.19e-14
N,N-dimethyl-7H-purin-6-amine	4.04e-05	-14.595	6.84e-18	4.05e-17
N,N-Dimethylaniline	32.665	5.0297	3.54e-14	1.69e-13
N-[(3a,5b,7b)-7-hydroxy-24-oxo-3-(sulfooxy)cholan-24-yl]-Glycine	0.08778	-3.51	0.02874	0.0492
N6,N6,N6-Trimethyl-L-lysine	0.65587	-0.60853	0.0073393	0.014
N-Desmethyl sildenafil (UK-103,320)	1.6299	0.70483	1.4e-08	5.01e-08
N-desmethylmirtazapine	0.0068302	-7.1939	1.26e-26	1.07e-25
N-Linoleoyl GABA	2.2332	1.1591	0.042931	0.0706
Nookatone	0.60623	-0.72207	0.015799	0.0287
Norleucine	1.19	0.25092	0.042384	0.0698
Oleamide	1.4765	0.56221	9.23e-06	2.64e-05
Oleoyl glycine	23.126	4.5314	5.38e-05	0.00014
O-methylarmepavine	5.4546	2.4475	1.28e-15	6.56e-15
Palmitoylcarnitine	1.3717	0.45593	2.06e-06	6.32e-06
Pandamarilactam 3x	0.24909	-2.0053	1.97e-11	8.28e-11
Perfluorobutanesulfonic acid	15.704	3.9731	1.91e-12	8.51e-12
Phenylalanylproline	0.14159	-2.8202	0.00080164	0.00182
Phenylbutyrylglutamine	1.7094	0.7735	5.75e-19	3.64e-18
Phosphatidylcholine lyso 18	0.023262	-5.4259	4.85e-22	3.69e-21
Phosphocholine	0.41113	-1.2823	6.29e-05	0.000162
Phthalic acid	3.389	1.7609	0.001626	0.00352
Pirbuterol	0.12528	-2.9968	1.87e-05	5.11e-05
Porson	0.00029365	-11.734	9.37e-07	2.99e-06
Prostaglandin PGE2 1-glyceryl ester	0.50509	-0.98538	0.0018897	0.00406
Prulaurasin	0.78913	-0.34166	0.019113	0.0341
P-Toluenesulfonic acid	1.551	0.63319	6.25e-07	2.02e-06
Rivastigmine	53.772	5.7488	5.04e-09	1.87e-08
Rizatriptan	3.1838	1.6708	3.57e-14	1.7e-13
sclareol	0.013639	-6.1961	9.36e-09	3.42e-08
SUCCINIC ACID	0.78938	-0.34121	0.001934	0.00414
Sucralose	1.6194	0.6955	4.07e-08	1.43e-07
Sumatriptan	11.309	3.4994	0.0016772	0.00362
Taraxerol	83.717	6.3875	1.42e-08	5.08e-08
Tetradecanoylcarnitine	43.363	5.4384	0.013102	0.0241
Tetrahydrofolyl-[Glu](2)	0.058833	-4.0872	7.76e-20	5.23e-19
THYMOQUINONE	0.63582	-0.65331	5.89e-10	2.32e-09
Tolpropamine	0.0070564	-7.1469	1.45e-22	1.13e-21
Valine	2.3089	1.2072	5.9e-14	2.78e-13
Zeatin	0.28391	-1.8165	0.02034	0.036
(2'E,4'Z,7'Z,8E)-Colnelenic acid	13.875	3.7944	0.0082881	0.0157
1-Hexylamine	1.4663	0.55218	0.022305	0.0392
2,4-dihydroxyheptadec-16-ynyl acetate	0.004712	-7.7294	0.0020501	0.00435
2-{[(3,5-dimethoxyphenyl)(hydroxy)methylidene]amino}acetic acid	5.7364	2.5201	0.0052304	0.0102
2-Hydroxybenzaldehyde	1.8006	0.84851	4.03e-18	2.47e-17
2-Hydroxyvaleric acid	0.59782	-0.74222	0.045848	0.0752
2-Pentanamido-3-phenylpropanoic acid	0.0013614	-9.5207	9.12e-21	6.54e-20
3b,16a-Dihydroxyandrostenone sulfate	7.8519	2.973	0.043177	0.0709
3-O-vanilloyl ceanothic acid	1.9301	0.9487	3.63e-21	2.64e-20
4-Hydroxy-2-butenoic acid gamma-lactone	0.69986	-0.51487	6.58e-06	1.92e-05
4-Nitrophenol	0.82639	-0.2751	0.035029	0.0588
5,4'-Dihydroxy-3,3'-dimethoxy-6:7-methylenedioxyflavone	0.12117	-3.0449	0.024741	0.0431
6-[(3,3-dimethyloxiran-2-yl)methyl]-5-hydroxy-7-methoxy-2-(3,4,5-trimethoxyphenyl)-3,4-dihydro-2H-1-benzopyran-4-one	1.4023	0.48775	9.76e-06	2.77e-05
6''-Acetylapiin	562.17	9.1349	1.33e-10	5.47e-10
6''-O-Malonyldaidzin	0.77605	-0.36578	0.035858	0.06
7-Ethylcamptothecin	0.00047933	-11.027	8.34e-74	4.07e-72
7-Ketocholesterol	3.8181	1.9329	0.0020345	0.00433
a-Aminoisobutyrate	0.77929	-0.35976	0.00097181	0.00217
ACARBOSE	26.339	4.7191	0.0025708	0.00535
Aconitic Acid	1.4449	0.53094	3.27e-09	1.24e-08
Adrenoyl ethanolamide	14.376	3.8456	0.00036275	0.000856
Alprazolam	4.9777	2.3155	6.54e-06	1.91e-05
Amikacin	0.10449	-3.2586	0.00064583	0.00148
Bilirubin	0.11917	-3.0689	0.020257	0.036
Buspirone N-oxide	2.28e-05	-15.42	1.1e-21	8.23e-21
CINNAMYL ALCOHOL	2.0724	1.0513	7.79e-05	0.000199
Coptisine	0.56152	-0.83259	0.04639	0.0759
Coriandrin	1.5841	0.66366	1.73e-09	6.65e-09
Cubebinone	1.8362	0.8767	0.00042913	0.00101
Desipramine	46.513	5.5396	4.97e-07	1.63e-06
DG(11M3/9D3/0:0)	6.4167	2.6818	0.011727	0.0216
Dihydrocapsaicin	0.000907	-10.107	1.59e-22	1.23e-21
Dihydroneopterin phosphate	12.815	3.6798	1.36e-05	3.8e-05
Doxylamine	0.2078	-2.2667	3.28e-07	1.1e-06
Ethyl caffeate	0.53927	-0.89091	1.58e-05	4.38e-05
Fasciculic acid A	1.5245	0.60833	0.03661	0.0612
Foeniculoside VIII	0.80588	-0.31135	0.042101	0.0695
Galactose	2.3245	1.2169	1.18e-12	5.26e-12
Gefitinib	0.2636	-1.9236	0.019243	0.0343
Genistein 4',7-O-diglucuronide	172.13	7.4274	1.15e-12	5.15e-12
Ginsenoside F1	2.1279	1.0895	4.34e-09	1.63e-08
Ginsenoside Rg5	0.49857	-1.0041	0.0011274	0.00248
Glabrin C	0.39556	-1.338	0.0036497	0.00745
Gluconolactone	0.003834	-8.0269	7.26e-20	4.92e-19
Heptanoylcarnitine	24.931	4.6399	0.0091966	0.0172
Histamine	1.375	0.45945	0.018209	0.0326
Homoarecoline	6.6382	2.7308	0.025884	0.0449
Hydrocortamate	0.0033147	-8.2369	3.45e-17	1.93e-16
Indinavir	0.0008493	-10.201	3.8e-10	1.52e-09
Isobutyric acid	0.73053	-0.45298	0.0059648	0.0116
Josamycin	2.6474	1.4046	0.00069486	0.00159
Kanzonol M	0.076434	-3.7096	1.63e-16	8.81e-16
L-Threonine	0.76257	-0.39106	0.00019578	0.000474
Mequitazine	3.5666	1.8346	1.77e-21	1.31e-20
Mesaconic acid	2.5831	1.3691	4.33e-07	1.42e-06
Methantheline	1.9009	0.92665	7.11e-19	4.48e-18
N1,N5,N10-Tris-trans-p-coumaroylspermine	1.76e-05	-15.791	9.21e-21	6.57e-20
N-Formyl-L-methionine	0.046985	-4.4117	1.39e-10	5.69e-10
N-Undecanoylglycine	8.2657	3.0471	2.25e-06	6.86e-06
Obacunone	0.0034661	-8.1725	5.19e-10	2.05e-09
Octyl acetate	1.3853	0.47021	3.46e-05	9.22e-05
Oleanolic acid	3.3842	1.7588	3.94e-09	1.49e-08
Oxypurinol	8.0269	3.0048	5.35e-05	0.000139
PA(18:4(6Z,9Z,12Z,15Z)/22:6(4Z,7Z,10Z,13Z,16Z,19Z))	4.1029	2.0366	0.015897	0.0288
PA(20:4(5Z,8Z,11Z,14Z)/22:6(4Z,7Z,10Z,13Z,16Z,19Z))	0.5354	-0.90131	0.0060777	0.0118
PA(22:2(13Z,16Z)/22:6(4Z,7Z,10Z,13Z,16Z,19Z))	2.2619	1.1776	0.024712	0.0431
PC(14:0/20:3(5Z,8Z,11Z))	3.408	1.7689	0.013739	0.0252
PE(18:1(11Z)/22:6(4Z,7Z,10Z,13Z,16Z,19Z))	3.1868	1.6721	0.0012312	0.0027
PE-NMe(14:1(9Z)/18:4(6Z,9Z,12Z,15Z))	0.0012627	-9.6293	6.24e-16	3.27e-15
PGP(a-13:0/i-18:0)	3.2649	1.707	0.0022352	0.00471
PI(16:0/20:4(5Z,8Z,11Z,14Z))	13.52	3.757	0.00014761	0.000367
Propionylcarnitine	0.36577	-1.451	0.00012214	0.000305
PS(15:0/18:3(6Z,9Z,12Z))	2.1736	1.1201	0.011224	0.0208
Pyrenophorol	0.00013472	-12.858	4.59e-15	2.29e-14
Rhamnose	0.00024572	-11.991	5.28e-33	5.05e-32
SM(d18:1/18:0)	1.3058	0.38498	0.027665	0.0476
Solanocardinol	0.0004397	-11.151	3.42e-19	2.2e-18
thymol	1.5128	0.5972	0.030637	0.0521
Urobilinogen	0.00076535	-10.352	8.15e-12	3.56e-11
Urocanic acid	1.8346	0.87544	0.00078027	0.00177
(-)-Nicotine					0.65172	-0.61769	0.038725	0.0756
(1RS,2RS)-Guaiacylglycerol 1-glucoside					0.10431	-3.2611	9.91e-05	0.000444
(2E,4E,6Z)-2,4,6-Decatrienoic acid dehydropiperidide					0.062088	-4.0095	8e-05	0.000369
(2R)-6-methylpiperidine-2-carboxylic acid					0.76304	-0.39017	0.03848	0.0753
(3-hydroxyoctadecanoyl)glycine					4.4129	2.1417	0.0067275	0.0165
(9E)-10-nitrooctadecenoic Acid					0.36685	-1.4467	0.013266	0.0295
(R)-2-Benzylsuccinate					0.54359	-0.87941	0.00015346	0.000632
(S)-Spirobrassinin					0.044742	-4.4822	9.48e-15	5.13e-13
(Z)-1,3-Octadiene					0.57166	-0.80676	3.38e-09	5.26e-08
1-(1-Propenylthio)propyl propyl disulfide					1.4938	0.57899	4.66e-07	4.6e-06
1-(m-Methoxycinnamoyl)pyrrolidine					0.16074	-2.6372	0.0040884	0.0107
1,2-dihydroxyheptadec-16-en-4-yl acetate					0.034407	-4.8611	5.54e-06	4.07e-05
1-Methyluric acid					0.67132	-0.57493	0.043744	0.0837
1-Salicylate glucuronide					0.27715	-1.8512	0.0002251	0.000875
2,5-Dimethylpyrazine					0.63563	-0.65373	0.035235	0.0695
2,6-Diamino-4-hydroxy-5-N-methylformamidopyrimidine					0.19394	-2.3663	1.19e-07	1.35e-06
2,6-Dimethoxy-4-methylphenol					2.0578	1.0411	0.0010334	0.00324
2-{6-[2,4-dihydroxy-3-(3-methylbut-2-en-1-yl)benzoyl]-5-(2,4-dihydroxy-5-methoxyphenyl)-3-methylcyclohex-2-en-1-yl}-5-[(E)-2-(2,4-dihydroxyphenyl)ethenyl]benzene-1,3-diol					0.18018	-2.4725	0.049341	0.0925
28-Homobrassinolide					0.11276	-3.1486	0.00065958	0.00217
2-hydroxy-6-methylisonicotinic acid					0.14831	-2.7533	2.1e-06	1.81e-05
2-methyl-4-(pyridin-2-yl)but-3-yn-2-ol					3.1042	1.6342	6.5e-05	0.000315
2-Methylglutaric acid					0.68143	-0.55336	0.0015602	0.00465
2-Octenoylcarnitine					0.20475	-2.2881	0.00018504	0.000743
2-Oxo-5,11(13)-eudesmadien-12,8-olide					0.24396	-2.0353	0.025185	0.0521
2-Piperidone					0.31027	-1.6884	0.019982	0.0425
3,5,6-Trihydroxy-5-(hydroxymethyl)-2-methoxy-2-cyclohexen-1-one					1.3436	0.42612	0.0043984	0.0114
3'-Amino-3'-deoxythimidine glucuronide					0.34432	-1.5382	0.037446	0.0735
3-Hydroxyisovalerylcarnitine					0.32704	-1.6125	0.0092215	0.0214
3-Indoleacetic acid					0.18998	-2.396	0.0026029	0.00728
3-Indolebutyric acid					0.088214	-3.5028	3.32e-09	5.22e-08
3-Methoxycinnamic acid					2.0836	1.0591	0.034407	0.0682
3-phenyllactic acid					0.62395	-0.6805	6.25e-06	4.52e-05
5,6-Dihydrouridine					0.074363	-3.7493	9.04e-10	1.61e-08
5,6-Dihydroxyindole					1.2562	0.32909	0.047278	0.0894
5-Hydroxy-3,3',7,8-tetramethoxy-4',5'-methylenedioxyflavone					0.83192	-0.26548	0.0052991	0.0134
5-Hydroxy-6-methoxycoumarin 7-glucoside					0.78545	-0.34841	0.0054016	0.0136
5-Methoxytryptophol					0.20769	-2.2675	0.00040841	0.00144
6-Methylquinoline					0.44745	-1.1602	3.97e-06	3.09e-05
7-Oxocholesterol					0.26194	-1.9327	0.00059156	0.00199
7Z,10Z-Hexadecadienoic acid					4.15	2.0531	0.025673	0.0529
8-8'-Dehydrodiferulic acid					2.0071	1.0051	0.010673	0.0242
8-hydroxy-6,7-dimethoxy-2H-chromen-2-one					0.8238	-0.27964	0.0082746	0.0197
9-(beta-D-Ribofuranosyl)zeatin					0.25591	-1.9663	0.0003506	0.00125
Acetyl-T2 Toxin					2.6956	1.4306	0.0097854	0.0225
Allixin					0.60414	-0.72705	0.0042565	0.0111
alpha-hydroxysalmeterol					0.24138	-2.0506	0.014047	0.0311
Arabinopyranobiose					0.65286	-0.61516	0.025356	0.0524
Asarone					0.40562	-1.3018	0.024696	0.0514
Ascladiol					4.2835	2.0988	0.024083	0.0503
aurapten					1.2308	0.2996	0.0033257	0.00899
Barringtogenol C					0.16545	-2.5956	4.65e-05	0.000235
Benzoic acid					0.3748	-1.4158	6.32e-06	4.53e-05
Biliverdin					0.21443	-2.2214	0.01146	0.0258
Bixin					3.0191	1.5941	0.020985	0.0443
Chloropanaxydiol					0.10627	-3.2342	0.00092231	0.00292
Ciclopirox					1.4482	0.53423	0.0086429	0.0203
cis-4-Decenoic acid					0.5829	-0.77868	0.00092447	0.00292
cis-5,6-Dihydro-5,6-dihydroxy-carotene					0.042389	-4.5602	2.62e-05	0.000145
Coumarin					0.06977	-3.8413	1.05e-05	6.79e-05
Creatine					0.78969	-0.34064	0.0064682	0.0159
Cycloserine					0.67084	-0.57597	0.00045072	0.00157
Cysteine					0.18809	-2.4105	0.0001047	0.000464
D-Cysteine					0.32452	-1.6236	5.51e-06	4.07e-05
dehydronifedipine					0.47397	-1.0771	0.014902	0.0327
Demethoxyegonol					7.4913	2.9052	0.040824	0.0791
Deoxycholic acid					0.46856	-1.0937	8.42e-05	0.000386
Deserpidine					0.23065	-2.1162	7.65e-06	5.3e-05
D-Glucose					0.82653	-0.27486	6.81e-05	0.000327
Diflunisal					4.4032	2.1385	1.15e-09	2e-08
Dihydromethysticin					0.15478	-2.6917	0.046991	0.089
Dihydrosterigmatocystin					0.29781	-1.7475	0.0090091	0.021
Dopaxanthin quinone					0.82348	-0.2802	0.0060128	0.0149
Estriol					0.027277	-5.1962	1.26e-12	4.01e-11
Fluvoxamine					0.32896	-1.604	0.019478	0.0415
Fosfomycin					2.0208	1.0149	1.56e-05	9.59e-05
Glycitein					8.3188	3.0564	1.18e-16	9.6e-15
glycohyodeoxycholic acid					0.43656	-1.1957	0.0024959	0.00702
glycoursodeoxycholic acid					0.30109	-1.7317	0.042728	0.0821
Glycyl-Phenylalanine					0.53831	-0.89349	0.00012906	0.000553
Guanine					1.4382	0.52431	0.0075173	0.0181
Heptadecanoic acid					0.48705	-1.0379	0.00079884	0.00257
Homocysteine					1.2107	0.27585	0.00023479	0.000903
Hydrocortisone					0.10682	-3.2267	4.98e-05	0.000249
hydroquinidine					0.36908	-1.438	2.76e-05	0.000152
Isoelemicin					0.40578	-1.3012	0.024923	0.0516
Isoleucylproline					1.4403	0.52634	0.00042049	0.00148
Isopropyl beta-D-glucoside					0.36094	-1.4702	0.0046272	0.0119
Kukoamine A					1.7466	0.80453	1.6e-05	9.75e-05
Kuwanon A					0.50942	-0.97307	0.027353	0.0557
Kynurenine					0.46465	-1.1058	0.043195	0.0828
Lactic acid					0.82096	-0.28461	0.022101	0.0464
LAUROYLCARNITINE					0.20778	-2.2669	0.014927	0.0327
Lercanidipine					0.44731	-1.1607	5.8e-07	5.58e-06
Levetiracetam					0.30762	-1.7008	0.030182	0.0607
Licochalcone A					10.166	3.3457	1.3e-06	1.16e-05
L-Norleucine					2.1024	1.072	1.73e-06	1.5e-05
L-Pipecolic acid					1.3991	0.48445	0.0061979	0.0153
L-Proline					0.76976	-0.37751	0.0050068	0.0128
Lucidenic acid B					2.1239	1.0867	0.0002617	0.000984
L-Valine					0.60705	-0.72011	5.72e-10	1.06e-08
Lymecycline					0.3886	-1.3636	1.6e-07	1.78e-06
LysoPC(16:1(9Z)/0:0)					0.35435	-1.4968	5.14e-08	6.31e-07
Maraviroc					0.47019	-1.0887	5.74e-05	0.000283
Mefenamic acid					0.60145	-0.73348	0.045859	0.0872
Methomyl					0.1129	-3.1468	1.82e-05	0.000109
MG(24:6(6Z,9Z,12Z,15Z,18Z,21Z)/0:0/0:0)					0.21397	-2.2245	0.015945	0.0348
Myrigalone E					0.81578	-0.29375	0.0077892	0.0186
N2-Succinyl-L-ornithine					0.25374	-1.9786	2.5e-05	0.00014
N4-Acetylsulfamethoxazole					0.062739	-3.9945	2.28e-06	1.92e-05
N-Acetylhistidine					0.44276	-1.1754	5.17e-11	1.2e-09
N-Acetylserotonin					0.60813	-0.71754	0.00066015	0.00217
Neosaxitoxin					0.80962	-0.30469	0.0011776	0.00366
N-Methylcalystegine B2					0.32524	-1.6204	0.041216	0.0797
O-Acetylsolasodine					0.23367	-2.0975	0.017034	0.0367
Palmitelaidic acid					0.36274	-1.463	4.81e-10	9.37e-09
Panthenol					0.29782	-1.7475	0.011581	0.026
Paracetamol sulfate					2.9689	1.5699	0.039684	0.0772
PE(14:1(9Z)/20:5(5Z,8Z,11Z,14Z,17Z))					6.4444	2.6881	0.00027135	0.00101
Phenformin					0.45705	-1.1296	0.024884	0.0516
Phosphocreatine					1.3837	0.46856	6.2e-05	0.000301
Physagulin C					1.677	0.74585	0.0056227	0.0141
Pipericine					0.088765	-3.4939	0.00030414	0.00112
Piperidine					1.5134	0.59779	0.00034626	0.00124
Plastoquinone 3					1.9381	0.95465	3.04e-08	3.8e-07
Proline betaine					0.53592	-0.8999	0.027828	0.0565
PS(14:0/16:0)					1.5538	0.63583	0.0071556	0.0173
Pyridine					0.50317	-0.99087	0.035249	0.0695
Pyrrolidine					1.2255	0.29339	7.6e-06	5.3e-05
Pyruvic acid					0.027219	-5.1992	3.02e-08	3.8e-07
Pyrvinium					1.5372	0.62034	1.24e-05	7.85e-05
Schidigeragenin B					0.19902	-2.329	0.0053252	0.0134
Secobarbital					0.64693	-0.62832	0.0045466	0.0117
Tetrahydroaldosterone-3-glucuronide					1.7202	0.78256	0.032816	0.0655
Theaflavic acid					0.67263	-0.57212	0.01677	0.0363
Tofisopam					0.31254	-1.6779	0.0032571	0.00885
Trimethylsilyl heptadecanoic acid					0.34321	-1.5428	0.00061264	0.00205
Tyromycic acid					0.12148	-3.0412	0.0015315	0.00458
Uracil					0.1653	-2.5968	2.26e-05	0.000128
xi-3-Hydroxy-5-phenylpentanoic acid O-beta-D-Glucopyranoside					1.9113	0.93455	0.035042	0.0693
(-)-Fumigaclavine B	1.2465	0.31792	1.95e-11	8.26e-11	0.36875	-1.4393	1.97e-07	2.15e-06
(1R,2R)-methyl dihydrojasmonate	0.83421	-0.26152	1.26e-10	5.21e-10	0.19269	-2.3756	3.17e-05	0.000172
(2-{[3-(3,4-dihydroxy-5-methoxyphenyl)prop-2-enoyl]oxy}ethyl)trimethylazanium	0.0015707	-9.3143	1.77e-73	7.39e-72	0.11461	-3.1251	7.44e-05	0.000348
(2-hydroxy-2-{9-hydroxy-7-oxo-2H,3H,7H-furo[3,2-g]chromen-2-yl}propoxy)sulfonic acid	17.612	4.1385	4.99e-25	4.08e-24	22.171	4.4706	1.96e-22	3.58e-20
(3a,5b,7a)-23-Carboxy-7-hydroxy-24-norcholan-3-yl-b-D-Glucopyranosiduronic acid	0.071488	-3.8061	9.4e-15	4.6e-14	0.46412	-1.1074	0.0036793	0.00978
(3b,6b,8a,12a)-8,12-Epoxy-7(11)-eremophilene-6,8,12-trimethoxy-3-ol	0.0043348	-7.8498	1.08e-20	7.66e-20	0.11871	-3.0745	5.13e-07	5e-06
(3S,6S)-3,6-di-sec-butylpiperazine-2,5-dione	0.0010164	-9.9423	5.84e-72	1.94e-70	0.1318	-2.9236	7.44e-05	0.000348
(3xi,6E)-1,7-Diphenyl-6-hepten-3-ol	3976.2	11.957	1.27e-11	5.45e-11	233.73	7.8687	3.06e-06	2.47e-05
(5,7-dihydroxy-4-oxo-2-phenyl-3,4-dihydro-2H-1-benzopyran-3-yl)oxidanesulfonic acid	0.59119	-0.75832	1.03e-08	3.73e-08	0.56748	-0.81736	3.42e-26	1.67e-23
(8E,15E)-1,8,15-Heptadecatriene-11,13-diyne	0.006648	-7.2329	2.61e-14	1.25e-13	0.12184	-3.0369	0.0060592	0.015
(E)-1-O-Cinnamoyl-beta-D-glucose	16.102	4.0092	2.11e-06	6.47e-06	2.3374	1.2249	6.72e-05	0.000324
(E)-2-HEXENAL	0.35718	-1.4853	1.04e-11	4.53e-11	0.19608	-2.3505	5.08e-16	3.91e-14
(E,E)-4,4''-Bi(N-4-hydroxycinnamoylserotonin)	1.729	0.78995	0.021669	0.0381	3.98	1.9928	7.49e-13	2.61e-11
(E,E,E)-Sylvatine	0.00013893	-12.813	2.78e-68	6.08e-67	0.1318	-2.9236	0.00017552	0.000712
(R)-3-Hydroxy-5-phenylpentanoic acid	0.09413	-3.4092	2.26e-05	6.15e-05	0.060023	-4.0583	3.66e-06	2.88e-05
(R)-3-Hydroxy-Octadecanoic acid	0.21076	-2.2463	0.023302	0.0409	0.36414	-1.4574	9.09e-05	0.00041
(R)-N-Methylsalsolinol	0.67309	-0.57114	0.021014	0.0372	0.48899	-1.0321	6.8e-05	0.000327
(S)-2,3-Dihydro-6-hydroxy-5-(hydroxyacetyl)-2-isopropenylbenzofuran	0.010782	-6.5353	8.94e-64	1.38e-62	0.54463	-0.87666	0.0056565	0.0141
(S)-Angelicain	0.66261	-0.59377	7.93e-09	2.91e-08	0.7439	-0.42683	9.64e-31	7.04e-28
(S)-Isowillardiine	1.2835	0.36009	0.00017547	0.000429	1.2737	0.34902	0.03306	0.0658
(S)-Nerolidol 3-O-[a-L-rhamnopyranosyl-(1-&gt;2)-b-D-glucopyranoside]	1.51e-05	-16.012	4.77e-140	6.98e-137	0.0076529	-7.0298	2.93e-14	1.34e-12
(S)-Pterosin A	1.5391	0.62213	4.42e-11	1.84e-10	0.092543	-3.4337	7.24e-08	8.6e-07
(S)-Rutaretin	8.02e-06	-16.928	1.88e-56	2.59e-55	0.045948	-4.4439	6.58e-08	7.95e-07
(S)-Verimol F	10.396	3.378	0.0090423	0.017	6.4661	2.6929	0.0039241	0.0103
(卤)-3-Hydroxynonanoic acid	5.2952	2.4047	1.93e-07	6.56e-07	6.3742	2.6722	1.2e-10	2.55e-09
[2-hydroxy-1-(7-hydroxy-1-oxo-1H-isochromen-3-yl)butoxy]sulfonic acid	0.627	-0.67347	3.83e-07	1.27e-06	0.68804	-0.53944	2.76e-21	4.03e-19
1-(4-Hydroxy-3-methoxyphenyl)-3-decanone	0.6438	-0.63532	1.05e-05	2.96e-05	0.63811	-0.64813	9.87e-07	9.13e-06
1-(5-Acetyl-2-hydroxyphenyl)-3-methyl-1-butanone	0.016242	-5.9442	1.44e-75	1.17e-73	0.24981	-2.0011	0.008806	0.0206
1-(8Z,11Z,14Z-eicosatrienoyl)-glycero-3-phosphate	0.29471	-1.7626	0.0080507	0.0153	0.12472	-3.0032	0.0025544	0.00717
1-(beta-D-Glucopyranosyloxy)-3-octanone	0.0020934	-8.8999	5.28e-66	9.9e-65	0.054497	-4.1977	1.88e-05	0.000112
1,1'-(Tetrahydro-6a-hydroxy-2,3a,5-trimethylfuro[2,3-d]-1,3-dioxole-2,5-diyl)bis-ethanone	0.16133	-2.6319	4.81e-19	3.08e-18	0.24422	-2.0337	1.53e-15	1.02e-13
1,18-Diamino-5,9,14-triazaoctadecane	18.663	4.2221	0.0030263	0.00624	21.811	4.447	0.00034086	0.00123
1,2,10-Trihydroxydihydro-trans-linalyl oxide 7-O-beta-D-glucopyranoside	86.132	6.4285	2.68e-05	7.2e-05	1.8458	0.88428	0.026826	0.055
1,2-Benzisothiazol-3(2H)-one	0.036401	-4.7799	1.08e-73	5.07e-72	0.27605	-1.857	1.29e-05	8.11e-05
1,6,7-Trimethylnaphthalene	0.2494	-2.0035	3.59e-05	9.52e-05	0.017866	-5.8066	7.23e-09	1.03e-07
1-[2,4-dihydroxy-5-(3-methylbut-2-en-1-yl)phenyl]-2-hydroxy-3-[4-hydroxy-3-methoxy-5-(3-methylbut-2-en-1-yl)phenyl]propan-1-one	1.98e-05	-15.628	1.22e-67	2.55e-66	0.084392	-3.5668	3.76e-05	0.000197
11-[(2R,3S)-3-[2-amino-3-methyl-4-(2-methyl-1,3-thiazol-4-yl)but-3-en-1-yl]-2-methyloxiran-2-yl]-3,7-dihydroxy-4,4,6,8-tetramethyl-5-oxoundecanoic acid	3.96e-05	-14.624	9.91e-16	5.14e-15	0.50692	-0.98017	2.15e-05	0.000123
11-beta-Hydroxyandrosterone-3-glucuronide	0.00024747	-11.98	1.58e-72	5.62e-71	0.071337	-3.8092	9.15e-06	6.19e-05
11-Hydroxy-12-methoxydihydrokawain	0.051319	-4.2844	4.22e-35	4.31e-34	0.39541	-1.3386	1.19e-07	1.35e-06
12(13)Ep-9-KODE	1.278	0.35392	0.033102	0.056	1.6284	0.70346	0.014244	0.0314
12-Ketodeoxycholic acid	0.74177	-0.43095	0.039856	0.0661	0.30138	-1.7304	9.81e-11	2.11e-09
13-Oxyingenol dodecanoat	0.0033307	-8.23	4.7e-16	2.47e-15	0.56762	-0.81701	0.003258	0.00885
15-Keto-13,14-dihydroprostaglandin A2	3.73e-05	-14.709	3.43e-37	3.63e-36	0.084117	-3.5715	0.010283	0.0233
1-Acetyl-3,27-dihydroxywitha-5,24-dienolide 3-glucoside	3.79e-06	-18.008	1.86e-76	1.94e-74	0.056446	-4.147	0.00012199	0.000528
1-Formylneogrifolin	5.77e-05	-14.08	1.86e-16	9.98e-16	0.10624	-3.2347	0.0087222	0.0205
1-Hydroxyepiacorone	0.13513	-2.8876	1.37e-08	4.91e-08	0.1872	-2.4173	0.00013942	0.000591
1-O-Sinapoylglucose	2.81e-06	-18.44	2.1e-69	5.04e-68	0.056138	-4.1549	0.00031783	0.00116
1-Tridecene-3,5,7,9,11-pentayne	16.81	4.0712	8.19e-07	2.63e-06	34.369	5.1031	1.06e-14	5.56e-13
2-(2-Methylpropyl)thiazole	260.84	8.027	0.0029568	0.0061	13.827	3.7894	0.00043679	0.00152
2-(3,4-dimethoxyphenyl)-5,6,8-trihydroxy-3,7-dimethoxy-4H-chromen-4-one	2.829	1.5003	4.28e-06	1.27e-05	0.58787	-0.76644	4.28e-05	0.000219
2(N)-Methyl-norsalsolinol	0.07283	-3.7793	0.0047443	0.00941	0.39615	-1.3359	0.0042225	0.011
2,3-Butanediol glucoside	0.00030844	-11.663	2.14e-38	2.32e-37	0.099175	-3.3339	0.033075	0.0658
2',4,4'-Trihydroxychalcone	1.3513	0.43436	0.00025728	0.000618	1.229	0.29748	0.013688	0.0303
2,4,5-trimethoxybenzoic acid	18.074	4.1758	1.24e-07	4.22e-07	34.891	5.1248	3.45e-15	2.02e-13
2,4,6-Octatriyn-1-ol	0.13423	-2.8973	5.49e-07	1.79e-06	0.025382	-5.3001	6.36e-09	9.34e-08
2,4-Diamino-6,7-dimethoxyquinazoline	0.0077036	-7.0203	3.87e-74	2.1e-72	0.45424	-1.1385	3.6e-05	0.00019
2,4-Dichlorophenoxyacetic acid	2.9163	1.5441	2.35e-13	1.09e-12	0.83374	-0.26233	0.0094228	0.0218
2,4-dihydroxyheptadec-16-enyl acetate	6.9566	2.7984	4.16e-09	1.57e-08	7.5078	2.9084	6.39e-09	9.34e-08
2-[(Methylthio)methyl]-2-butenal	0.41005	-1.2861	0.035479	0.0595	0.34136	-1.5507	0.0052348	0.0133
2-[4,6-dihydroxy-3-(4-hydroxy-3-methylbut-2-en-1-yl)-2-methoxyphenyl]acetic acid	5.88e-05	-14.054	3.47e-33	3.34e-32	0.15514	-2.6884	0.00022355	0.000872
2-{4-[(1E)-1,2-diphenylbut-1-en-1-yl]phenoxy}acetic acid	3.6192	1.8557	3.68e-05	9.72e-05	1.5591	0.64073	0.049267	0.0925
20-Carboxy-leukotriene B4	0.0014289	-9.4508	6.75e-83	1.1e-80	0.075302	-3.7312	0.00024147	0.000924
2-Amino-3,4,8-trimethyl-3H-imidazo[4,5-f]quinoxaline	0.00072221	-10.435	4.37e-76	3.77e-74	0.025114	-5.3154	1.59e-08	2.13e-07
2-Amino-4-oxo-6-(1',2',3'-trihydroxypropyl)-diquinoid-7,8-dihydroxypterin	0.021477	-5.5411	1.1e-28	9.61e-28	0.39295	-1.3476	0.00048479	0.00166
2-Amino-5,6-dichloro-3,4,-dihydroquinazoline	22.191	4.4719	3.77e-29	3.35e-28	9.0496	3.1778	1.16e-20	1.33e-18
2-Aminoacetophenone	0.57494	-0.79851	3.48e-05	9.24e-05	0.65533	-0.6097	4.67e-05	0.000235
2-Ethylpyrazine	0.46629	-1.1007	0.00045985	0.00108	0.44019	-1.1838	2.92e-07	3.03e-06
2-Heptyl-4,5-dimethylthiazole	50.902	5.6697	0.00091416	0.00205	4.6969	2.2317	0.00056781	0.00192
2-Hydroxyfluorene	1.9e-06	-19.005	1.45e-73	6.23e-72	0.052654	-4.2473	8.31e-05	0.000382
2-Hydroxyisocaproic acid	0.45508	-1.1358	2.87e-05	7.7e-05	0.53948	-0.89037	0.0027672	0.00768
2-Methylbutyroylcarnitine	0.75248	-0.41027	0.00080456	0.00182	0.25379	-1.9783	5.02e-05	0.000251
2-Oxo-3-hydroxy-4-phosphobutanoic acid	3.535	1.8217	4.16e-07	1.38e-06	1.2073	0.27183	0.039967	0.0776
2-Oxo-4-methylthiobutanoic acid	0.2348	-2.0905	1.6e-48	1.94e-47	0.51524	-0.9567	1.28e-05	8.06e-05
2-Phenylacetamide	0.23665	-2.0792	1.04e-14	5.05e-14	0.36117	-1.4693	1.23e-12	3.99e-11
2-trans,4-cis-Decadienoylcarnitine	1.8057	0.85253	0.027735	0.0476	0.024561	-5.3475	0.0046244	0.0119
3-(1,1-Dimethylallyl)scopoletin 7-glucoside	0.063941	-3.9671	1.8e-62	2.66e-61	0.523	-0.93511	3.44e-05	0.000184
3,4,5-trihydroxy-6-{[8-(2-hydroxypropan-2-yl)-2-oxo-4-propyl-2H,8H,9H-furo[2,3-h]chromen-5-yl]oxy}oxane-2-carboxylic acid	9.1086	3.1872	5.32e-06	1.57e-05	4.3804	2.1311	9.52e-20	9.94e-18
3,4,5-Trimethoxycinnamic acid	3.601	1.8484	0.028811	0.0492	9.634	3.2681	0.0034445	0.00926
3,4-Dihydroxybenzylamine	6.2014	2.6326	4.37e-38	4.7e-37	1.4704	0.55618	0.0090264	0.021
3-[(3-Methylbutyl)nitrosoamino]-2-butanone	0.084096	-3.5718	5.93e-07	1.92e-06	0.060602	-4.0445	3.1e-07	3.19e-06
3-Furanmethanol glucoside	0.11285	-3.1476	6.12e-44	7.11e-43	0.60375	-0.72797	0.0017034	0.00501
3-Hexen-1-ol O-b-D-glucopyranoside	9.32e-06	-16.712	4.62e-73	1.83e-71	0.072058	-3.7947	0.00065251	0.00216
3-Hydroxyanthranilic acid	0.055148	-4.1806	3e-07	1.01e-06	0.05063	-4.3039	3.7e-07	3.73e-06
3-hydroxynonanoyl carnitine	0.00028208	-11.792	1.12e-72	4.08e-71	0.14999	-2.737	0.00014992	0.000626
3'-Hydroxy-T2-triol	0.68602	-0.54367	0.004356	0.00874	0.82291	-0.28119	0.044473	0.0849
3-Indoxyl sulfate	0.00033561	-11.541	1.06e-15	5.46e-15	0.049225	-4.3445	0.0017866	0.00522
3-Methylindole	0.25831	-1.9528	0.00062803	0.00144	0.16324	-2.6149	5.71e-09	8.53e-08
3-Methylpyrrolo[1,2-a]pyrazine	0.13355	-2.9045	6.91e-67	1.37e-65	0.53746	-0.89577	0.00014289	0.0006
3-Methyluric acid	0.6808	-0.5547	0.034032	0.0573	0.2398	-2.0601	0.018042	0.0387
3-Oxooctadecanoic acid	2.3071	1.2061	2.46e-07	8.32e-07	1.8117	0.85736	0.00020807	0.00082
4',7-Dihydroxy-2',5-dimethoxyisoflavone	7.4e-05	-13.723	4.17e-71	1.27e-69	0.25054	-1.9969	0.00010479	0.000464
4-Bromo-3,5-cyclohexadiene-1,2-dione	3.7465	1.9056	8.5e-06	2.44e-05	1.4012	0.4867	0.0023796	0.00673
4'-Hydroxy-5,7-dimethoxyflavan	14.343	3.8423	0.00011122	0.00028	1.7631	0.81814	1.13e-08	1.55e-07
4-Hydroxybenzyl isothiocyanate	0.37079	-1.4313	5.72e-05	0.000148	0.3617	-1.4671	5.87e-05	0.000289
4-Hydroxyproline	0.12837	-2.9616	3.24e-10	1.31e-09	0.079719	-3.6489	9.43e-11	2.06e-09
4-Methoxycinnamic acid	3.6166	1.8546	0.0001938	0.00047	2.8081	1.4896	0.0002264	0.000878
4-Methylabyssinone V	0.21635	-2.2086	2.99e-15	1.5e-14	0.35785	-1.4826	1.84e-08	2.45e-07
4-Pyridoxic acid	0.017779	-5.8137	0.024368	0.0426	0.018996	-5.7182	0.03372	0.067
4-Trimethylammoniobutanoic acid	6.5563	2.7129	0.0031779	0.00652	6.4811	2.6962	0.0019656	0.00569
5-(3-methoxyphenyl)-N-((octahydro-1H-quinolizin-1-yl)methyl)-1H-pyrazole-3-carboxamide	0.0032989	-8.2438	2.95e-75	2.06e-73	0.17614	-2.5052	0.00059031	0.00199
5-Aminosalicylic acid	1.6487	0.72134	3.86e-06	1.15e-05	1.7018	0.76707	4.8e-07	4.71e-06
5'-Deoxy-5-fluorocytidine	0.001453	-9.4268	1.72e-67	3.55e-66	0.14562	-2.7798	0.0010915	0.0034
5-Hydroxy-3-indoleacetic acid	0.25795	-1.9548	0.0055376	0.0108	0.19404	-2.3656	2.1e-05	0.000121
5-hydroxy-7-(2-(4-(2-hydroxyethyl)piperazin-1-yl)-2-oxoethoxy)-2-phenyl-4H-chromen-4-one	5.3758	2.4265	0.00018302	0.000446	2.586	1.3707	0.047401	0.0895
5-Hydroxyindoleacetic acid	6.5194	2.7047	0.02885	0.0493	3.0843	1.6249	0.00055748	0.0019
5-Methylcytidine	1.3959	0.48115	0.01153	0.0213	0.19917	-2.3279	0.0027567	0.00766
5S,6S-epoxy-15R-hydroxy-ETE	80.675	6.334	0.00041252	0.00097	3.141	1.6512	0.047494	0.0896
6-{[1,8-dihydroxy-4-(3-methylbut-2-en-1-yl)-11-(2-methylprop-1-en-1-yl)-12-oxo-11,12-dihydro-5,10-dioxatetraphen-3-yl]oxy}-3,4,5-trihydroxyoxane-2-carboxylic acid	0.062001	-4.0116	2.84e-13	1.32e-12	0.50544	-0.98439	0.041349	0.0799
6-Methylcoumarin	9.2865	3.2151	0.027648	0.0476	5.3358	2.4157	0.0014793	0.00445
6-Thiourate	3.1534	1.6569	4.11e-13	1.89e-12	2.9003	1.5362	3.04e-11	7.28e-10
7-Acetoxy-6-methoxycoumarin	0.47815	-1.0645	3.2e-07	1.07e-06	0.64766	-0.62669	0.00011151	0.00049
7-Aminonitrazepam	0.0014594	-9.4204	2.55e-33	2.47e-32	0.12067	-3.0509	0.00031594	0.00115
7-methoxy-2-methyl-3-phenyl-4H-chromen-4-one	4.24e-06	-17.848	6.78e-52	8.48e-51	0.055211	-4.1789	1.51e-05	9.31e-05
7-Methoxy-6-methyl-2H-1-benzopyran-2-one	0.3636	-1.4596	6.53e-05	0.000168	0.76055	-0.39489	0.029356	0.0594
7-O-Methyl morroniside	0.0022347	-8.8057	3.85e-74	2.1e-72	0.16643	-2.587	3.29e-05	0.000177
8-(1,2-dihydroxypropan-2-yl)-9-hydroxy-2H,8H,9H-furo[2,3-h]chromen-2-one	148.52	7.2145	0.010394	0.0193	4.8846	2.2882	0.0053921	0.0136
9,12,13-TriHOME	4.2381	2.0834	4.04e-16	2.13e-15	2.7866	1.4785	2.41e-07	2.53e-06
9'-Carboxy-gamma-tocotrienol	0.00099595	-9.9716	1.2e-73	5.32e-72	0.12037	-3.0545	3.65e-05	0.000193
9-Decenoylcarnitine	0.614	-0.70369	0.0052277	0.0102	0.52531	-0.92875	0.00174	0.00511
9H-Carbazole-3-carboxaldehyde	1.15e-05	-16.412	8.98e-27	7.68e-26	0.11975	-3.0619	0.00132	0.00405
Acetyl tributyl citrate	1.8973	0.92394	0.0044781	0.00896	4.0558	2.02	0.0004761	0.00164
Acetylisoniazid	27.71	4.7923	0.00016054	0.000396	3.6906	1.8838	0.0094626	0.0219
Acetylproline	0.14103	-2.8259	1.02e-09	3.96e-09	0.12014	-3.0572	1.31e-08	1.77e-07
Acitretin	0.44263	-1.1758	3.31e-07	1.11e-06	0.59267	-0.75471	0.0039941	0.0105
Acutilobin	0.00012127	-13.009	2.4e-71	7.47e-70	0.059417	-4.073	7.07e-05	0.000338
Adenosine	0.067694	-3.8848	0.0005537	0.00128	0.024107	-5.3744	0.004798	0.0123
Agrocybenine	0.016876	-5.8889	4.94e-73	1.9e-71	0.26094	-1.9382	5.97e-05	0.000292
Ala-Ile	2.4766	1.3083	0.0024527	0.00514	1.9493	0.96298	0.0021868	0.00626
Almotriptan	4.7063	2.2346	0.0090039	0.0169	1.726	0.78747	6.24e-06	4.52e-05
alpha-Ketoisovaleric acid	13.651	3.7709	0.0043597	0.00874	7.3652	2.8807	0.0007633	0.00248
alpha-Linolenic acid	0.00066502	-10.554	3.94e-96	1.44e-93	0.22265	-2.1672	1.63e-07	1.79e-06
alpha-Tocopherol	0.0044419	-7.8146	1.72e-07	5.87e-07	0.0098471	-6.6661	2.28e-07	2.42e-06
Alprenolol	0.11317	-3.1434	1.71e-52	2.18e-51	0.5668	-0.81908	1.09e-05	7.04e-05
Amyl 2-furoate	5.9046	2.5618	0.0019408	0.00415	3.8925	1.9607	0.0003223	0.00117
angoletin	0.75338	-0.40856	4.58e-09	1.71e-08	0.33374	-1.5832	0.031075	0.0622
Aniline	0.63464	-0.65598	4.93e-13	2.25e-12	0.80418	-0.31441	2.01e-05	0.000118
Annuionone B	0.44755	-1.1599	0.00031777	0.000753	0.2082	-2.264	1e-05	6.6e-05
Anofinic acid	1.4203	0.50618	0.0041845	0.00844	0.77005	-0.37697	0.010257	0.0233
APC	0.062922	-3.9903	1e-15	5.17e-15	0.47585	-1.0714	0.010206	0.0232
Apigenin	1.3068	0.38601	0.0082695	0.0157	0.077921	-3.6818	6.58e-10	1.19e-08
apo-[3-methylcrotonoyl-CoA:carbon-dioxide ligase (ADP-forming)]	0.21424	-2.2227	9.07e-09	3.32e-08	0.29319	-1.7701	2.74e-08	3.54e-07
Apomorphine	135.86	7.086	0.00098531	0.00219	7.9454	2.9901	0.00035385	0.00126
arabinofuranosylguanine	0.00021469	-12.185	1.23e-62	1.83e-61	0.12611	-2.9872	4.26e-07	4.24e-06
Arachidonic acid	2.3649	1.2418	0.00053957	0.00125	4.1899	2.0669	4.31e-05	0.00022
Arginylphenylalanine	1.1918	0.25314	8.2e-08	2.82e-07	0.49157	-1.0245	0.0013119	0.00404
Artocarpin	2.4132	1.2709	1.05e-05	2.97e-05	0.2202	-2.1831	3.03e-06	2.46e-05
Artomunoxanthentrione epoxide	97.097	6.6014	3.52e-05	9.35e-05	6.2953	2.6543	3.66e-12	1.07e-10
Ascorbyl palmitate	0.00020706	-12.238	4.62e-18	2.79e-17	0.19525	-2.3566	0.0024579	0.00694
Atenolol	16.11	4.0099	3.39e-12	1.49e-11	7.0581	2.8193	2.41e-06	2e-05
Auraptene	2.1752	1.1212	0.0049854	0.0098	3.5339	1.8212	0.00028586	0.00106
Austalide B	0.35319	-1.5015	0.0081605	0.0155	0.1427	-2.809	0.0064785	0.0159
Azithromycin	0.41767	-1.2596	2.97e-05	7.94e-05	0.44122	-1.1804	0.00082357	0.00264
Benzothiazole	0.15452	-2.6942	4.21e-67	8.44e-66	0.40064	-1.3196	5.25e-08	6.39e-07
beta-Damascenone	19.871	4.3126	0.0015368	0.00333	5.2009	2.3788	0.016628	0.0361
betaine	3.8931	1.9609	3.29e-10	1.33e-09	6.796	2.7647	2.95e-12	9.18e-11
Bezafibrate	0.0012439	-9.6509	8.12e-59	1.13e-57	0.23081	-2.1152	0.0075263	0.0181
Bimatoprost	0.0025216	-8.6314	5.52e-29	4.86e-28	0.43855	-1.1892	0.00087247	0.00278
biochanin A	1.03e-05	-16.568	1.82e-71	5.78e-70	0.07127	-3.8106	0.00064654	0.00214
Biperiden	14.676	3.8754	5.04e-11	2.1e-10	4.9054	2.2944	4.03e-05	0.000208
Budesonide	0.00026023	-11.908	1.34e-64	2.16e-63	0.1498	-2.7389	2.46e-05	0.000138
Buprenorphine	43.677	5.4488	0.00023073	0.000557	0.3092	-1.6934	5.32e-06	3.97e-05
Butorphanol	0.24724	-2.016	5.3e-06	1.57e-05	1.4831	0.56858	0.0053754	0.0136
Caproic acid	0.30573	-1.7097	9.42e-10	3.68e-09	0.37653	-1.4092	2.23e-07	2.39e-06
Cephaloglycin	0.16386	-2.6095	9.48e-60	1.33e-58	0.69261	-0.52988	0.012683	0.0283
CHENODIOL	0.058648	-4.0918	1.45e-10	5.93e-10	0.44049	-1.1828	0.00063345	0.0021
Chlorin E6	0.10434	-3.2607	1.29e-30	1.19e-29	0.56808	-0.81584	0.0014452	0.00437
Choline	0.70292	-0.50856	2.48e-06	7.56e-06	0.6827	-0.55068	6.77e-13	2.41e-11
Chrysin	0.039421	-4.6649	1.18e-09	4.59e-09	0.71175	-0.49056	0.030818	0.0618
Cinnamic acid	0.42001	-1.2515	1.03e-06	3.28e-06	0.37473	-1.4161	3.22e-09	5.19e-08
Cinnamoylglycine	0.44287	-1.1751	6.66e-05	0.000171	0.35662	-1.4876	0.00017584	0.000712
Cinncassiol D2 glucoside	0.06646	-3.9114	1.33e-15	6.77e-15	0.43494	-1.2011	0.00016081	0.000655
cis-Methylbixin	0.039473	-4.663	5.56e-06	1.64e-05	0.027432	-5.188	1.39e-06	1.23e-05
Citbismine A	4.15e-06	-17.877	1.97e-56	2.69e-55	0.0621	-4.0093	0.020637	0.0437
Citbismine C	0.0023178	-8.753	3.59e-08	1.27e-07	0.1506	-2.7312	0.0012069	0.00373
Citric acid	1.9073	0.93151	0.019653	0.0349	0.031367	-4.9946	6.66e-09	9.63e-08
Citronellyl beta-sophoroside	1.7167	0.77962	0.004682	0.00929	0.49047	-1.0278	2.12e-05	0.000121
Citrusin B	2.2307	1.1575	0.00095638	0.00214	1.2554	0.3282	1.03e-06	9.43e-06
CMPF	36.23	5.1791	4.67e-09	1.74e-08	25.211	4.656	0.00011151	0.00049
Coniferyl aldehyde	0.2857	-1.8074	8.85e-27	7.62e-26	0.3326	-1.5882	2.57e-05	0.000143
Coprostanone	4.868	2.2833	4.54e-05	0.00012	11.777	3.558	2.58e-06	2.13e-05
Coriandrone D	5.2047	2.3798	5.59e-24	4.49e-23	0.56206	-0.83121	0.019878	0.0423
Cortodoxone	13.833	3.79	3.96e-10	1.58e-09	2.427	1.2792	1.98e-05	0.000116
Cortol	1.4791	0.5647	8.85e-07	2.84e-06	1.2797	0.35579	8.83e-05	0.000402
Corynoxine B	0.00024211	-12.012	3.18e-74	1.86e-72	0.12417	-3.0097	9.25e-06	6.24e-05
Cotinine	0.076696	-3.7047	0.033386	0.0564	0.12791	-2.9668	0.00082668	0.00264
CREATININE	4.5325	2.1803	9.08e-15	4.46e-14	1.5751	0.65547	0.00099421	0.00312
Crotamiton	0.12374	-3.0146	2.69e-19	1.75e-18	0.086068	-3.5384	2.19e-05	0.000125
Cryptotanshinone	0.00041822	-11.223	3.04e-65	5.18e-64	0.50538	-0.98457	5.03e-06	3.77e-05
Cucurbitacin C	3.3156	1.7293	0.0010271	0.00228	1.7226	0.78456	6.7e-08	8.03e-07
Cuscohygrine	0.12947	-2.9493	1.98e-32	1.86e-31	0.35843	-1.4802	1.45e-05	9.03e-05
Cyclo(Leu-Pro)	0.068304	-3.8719	3.25e-34	3.23e-33	0.19512	-2.3575	0.00079477	0.00256
Cyclo(proline-leucine)	0.085299	-3.5513	1.26e-16	6.92e-16	0.26768	-1.9014	0.0013488	0.00412
Cycloartocarpin	0.00014779	-12.724	4.38e-76	3.77e-74	0.12071	-3.0503	0.00011236	0.000492
Cyclo-prolylglycine	0.4307	-1.2152	4.73e-05	0.000124	0.45097	-1.1489	1.41e-07	1.58e-06
Cysteinyl-Isoleucine	0.0010833	-9.8504	2.82e-24	2.28e-23	0.12761	-2.9701	0.0081914	0.0196
Darunavir	0.0060775	-7.3623	1.68e-15	8.5e-15	0.057801	-4.1128	0.00067665	0.00221
Daucosterol	2.0216	1.0155	4.24e-07	1.4e-06	0.49416	-1.0169	0.0102	0.0232
decyl acetate	0.0033418	-8.2251	2.46e-102	1.2e-99	0.16571	-2.5933	1.5e-05	9.27e-05
Dehydroepiandrosterone	2.2982	1.2005	0.0081758	0.0155	0.17993	-2.4745	0.00066461	0.00218
Dehydroisoandrosterone sulfate	0.1299	-2.9445	1.79e-11	7.57e-11	0.30931	-1.6929	0.0013434	0.00411
Dehydroxyzyleuton	0.00056871	-10.78	2.5e-53	3.24e-52	0.15499	-2.6897	0.0016001	0.00475
De-O-methylsterigmatocystin	4.44e-05	-14.459	5.63e-72	1.92e-70	0.13887	-2.8482	0.00011862	0.000516
Deoxyribose 5-phosphate	0.20778	-2.2669	7.41e-11	3.06e-10	0.10788	-3.2125	5.37e-14	2.31e-12
Desonide	0.039877	-4.6483	4.06e-18	2.48e-17	0.42069	-1.2492	0.0028957	0.008
D-Glucuronic acid	17.323	4.1146	1.85e-07	6.29e-07	33.984	5.0868	1.43e-15	9.96e-14
Diethanolamine	0.31474	-1.6677	0.00015656	0.000387	0.31129	-1.6837	0.00036193	0.00129
Diflubenzuron	0.10941	-3.1922	6.15e-32	5.7e-31	0.73157	-0.45094	6.8e-09	9.75e-08
Dihomo-gamma-linolenic acid	0.17927	-2.4798	1.59e-70	4.48e-69	0.36659	-1.4478	0.00012117	0.000526
Dihydrofukinolide	1.37e-05	-16.153	2.22e-84	4.06e-82	0.040338	-4.6317	0.00025105	0.000956
Diphenhydramine	0.097723	-3.3552	1.91e-65	3.32e-64	0.48641	-1.0398	3.67e-05	0.000193
Diphenylamine	478.11	8.9012	1.62e-16	8.8e-16	2.7578	1.4635	0.00015793	0.000645
Dipiperamide C	0.049565	-4.3345	1.43e-26	1.21e-25	0.43654	-1.1958	0.00015631	0.00064
Disipal	0.4138	-1.273	1.2e-06	3.78e-06	0.5194	-0.94508	9e-05	0.000409
Disulfiram	0.15391	-2.6998	1.43e-66	2.75e-65	0.69002	-0.53529	0.018555	0.0397
Dityrosine	0.75769	-0.40031	2.05e-06	6.32e-06	0.13904	-2.8464	0.00015323	0.000632
DL-2-Aminooctanoic acid	8.2006	3.0357	5.45e-07	1.77e-06	0.054067	-4.2091	0.012688	0.0283
Dobutamine	465.2	8.8617	1.16e-05	3.25e-05	9.3135	3.2193	0.0002213	0.000865
Docosahexaenoic acid	2.6396	1.4003	3.96e-06	1.17e-05	5.7078	2.5129	1.43e-05	8.94e-05
Docosahexaenoyl Ethanolamide	0.00046879	-11.059	1.03e-81	1.26e-79	0.29803	-1.7465	0.00026571	0.000994
Docosapentaenoic acid (22n-6)	0.0014085	-9.4716	1.55e-61	2.25e-60	0.47159	-1.0844	0.00029814	0.0011
Drotaverine	0.13109	-2.9314	1.46e-34	1.46e-33	0.1328	-2.9127	4.52e-05	0.000229
Dukunolide D	9.27e-05	-13.397	9.84e-66	1.78e-64	0.11766	-3.0874	1.61e-05	9.75e-05
dUMP	0.013372	-6.2247	0.0025263	0.00526	0.15681	-2.6729	0.0013156	0.00404
Dynorphin B (10-13)	0.026188	-5.255	3.64e-18	2.25e-17	0.42713	-1.2273	0.037565	0.0736
Ectoine	3.5604	1.832	0.00020696	0.0005	4.0009	2.0003	0.0020768	0.00599
Edetic Acid	202.26	7.6601	1.05e-08	3.8e-08	0.033089	-4.9175	0.00025925	0.000977
Eicosapentaenoic acid	3.089	1.6271	0.02532	0.044	1.367	0.45106	4.47e-05	0.000228
Eplerenone	4.3048	2.106	1.8e-05	4.94e-05	2.9445	1.558	0.0019788	0.00572
Eremopetasinorol	0.011685	-6.4193	9.33e-67	1.82e-65	0.33809	-1.5645	0.00078132	0.00252
Eremopetasitenin B2	0.055785	-4.164	2.12e-22	1.63e-21	0.45513	-1.1357	0.0015416	0.0046
Erucamide	3.9576	1.9846	8.73e-15	4.3e-14	2.0609	1.0433	6.28e-06	4.52e-05
Erythrose	0.0016835	-9.2143	2.13e-75	1.56e-73	0.23485	-2.0902	1.26e-05	7.95e-05
Esmolol	3.61e-05	-14.757	1.63e-14	7.86e-14	0.35802	-1.4819	0.012229	0.0274
Ethyl 3-hydroxyoctanoate O-[glucosyl-(1-&gt;6)-glucoside]	0.0015994	-9.2882	4.93e-17	2.73e-16	0.21859	-2.1937	0.046745	0.0886
Eugenol	51.911	5.698	0.0010762	0.00238	2.0464	1.0331	0.0022124	0.00631
Eupafolin	2.7142	1.4405	0.00017251	0.000423	0.11074	-3.1747	5.27e-09	7.94e-08
FA 18:2+2O	4.4759	2.1622	4.8e-05	0.000126	5.3216	2.4118	7.14e-05	0.000339
Famotidine	2.6865	1.4258	0.0068658	0.0131	1.5179	0.60208	9.59e-06	6.41e-05
Ferulic acid	9.43e-05	-13.373	3.82e-69	8.87e-68	0.057906	-4.1101	2.14e-06	1.82e-05
Flavidulol C	0.098709	-3.3407	2.44e-35	2.52e-34	0.30977	-1.6907	7.63e-08	8.85e-07
Flavone	0.00025863	-11.917	7.39e-24	5.91e-23	0.059801	-4.0637	1.82e-05	0.000109
Flurandrenolide	0.0026913	-8.5375	9.45e-16	4.92e-15	6.087	2.6057	1.32e-14	6.43e-13
Fragransol D	1.9793	0.98498	3.38e-18	2.1e-17	1.5987	0.67686	2.43e-08	3.2e-07
Fumaric acid	0.55574	-0.84753	0.00096734	0.00216	0.2632	-1.9258	0.0018885	0.0055
Galactonic acid	4.92e-06	-17.632	7.9e-74	3.98e-72	0.057476	-4.1209	9.62e-06	6.41e-05
Galangin	18.65	4.2211	2.91e-06	8.79e-06	22.758	4.5083	1.28e-06	1.16e-05
gamma-Glutamylleucine	0.45457	-1.1374	0.049414	0.0805	0.2948	-1.7622	0.00010653	0.000471
gamma-Glutamyltyrosine	0.0001638	-12.576	1.86e-75	1.44e-73	0.37431	-1.4177	7.27e-05	0.000344
gamma-sitosterol	3.3106	1.7271	0.0020624	0.00437	8.3887	3.0684	7.61e-05	0.000352
Ganoderic acid alpha	2.4e-06	-18.671	8.19e-16	4.28e-15	0.04408	-4.5037	0.033938	0.0673
Ganoderic acid I	2.3358	1.2239	9.62e-09	3.51e-08	1.8464	0.88469	0.00019124	0.00076
Ganolactone B	2.4649	1.3015	0.0010174	0.00226	5.2083	2.3808	7.69e-13	2.62e-11
Garcinia acid	7.9129	2.9842	2.26e-14	1.08e-13	4.937	2.3036	2.29e-07	2.42e-06
Gentamicin	0.076581	-3.7069	1.06e-12	4.82e-12	0.30451	-1.7155	0.040431	0.0784
Gibberellin A1 glucosyl ester	2.7106	1.4386	0.017917	0.0322	5.5358	2.4688	1.57e-11	4.18e-10
Gibberellin A55	2954.6	11.529	8.62e-26	7.21e-25	0.67845	-0.55968	0.014122	0.0312
Gingerglycolipid B	0.00023166	-12.076	2.96e-76	2.89e-74	0.10826	-3.2074	0.00010474	0.000464
Ginkgolide C	4.9683	2.3127	2.33e-05	6.32e-05	3.5103	1.8116	0.0039757	0.0104
Glabrol	0.20178	-2.3092	6.27e-33	5.96e-32	0.44782	-1.159	0.0031574	0.00861
Glucoconvallasaponin B	0.24489	-2.0298	0.00052362	0.00122	0.34475	-1.5364	0.0033036	0.00894
Glutamic acid	0.55918	-0.83861	0.00031192	0.000741	0.59098	-0.75881	0.00019413	0.000767
GLYCERALDEHYDE	0.56146	-0.83273	0.0019899	0.00424	0.69889	-0.51686	0.045443	0.0865
Glycocholic Acid	5.23e-05	-14.223	5.75e-19	3.64e-18	0.086242	-3.5355	0.024732	0.0514
glycodeoxycholic acid	0.00016544	-12.561	2.11e-22	1.62e-21	0.13664	-2.8716	0.027137	0.0554
Guaifenesin	0.00045165	-11.113	2.79e-48	3.34e-47	0.11555	-3.1135	0.0083235	0.0197
Guanethidine	0.38138	-1.3907	5.05e-34	4.95e-33	0.58807	-0.76593	0.00094723	0.00298
Halothane	24.737	4.6286	4.62e-07	1.51e-06	1.4857	0.5711	1.31e-06	1.16e-05
Harmane	115.19	6.8478	0.0013845	0.00301	5.8049	2.5373	0.0034747	0.0093
Harmol	0.0021545	-8.8584	3.67e-25	3.02e-24	0.17543	-2.511	2.59e-11	6.52e-10
henicosanoic acid	2.4664	1.3024	2.31e-29	2.08e-28	2.0576	1.041	1.07e-19	1.04e-17
Herniarin	1.8458	0.88422	0.015922	0.0288	0.74122	-0.43202	0.045137	0.086
Hexaethylene glycol	0.4779	-1.0652	8.96e-07	2.86e-06	0.56892	-0.81369	0.010038	0.023
Hexanoylglycine	4.038	2.0136	4.72e-17	2.63e-16	1.5112	0.59568	6.05e-05	0.000295
Hexyl 3-mercaptobutanoate	0.39514	-1.3396	0.0037348	0.0076	0.0032533	-8.2639	1.9e-25	5.54e-23
HIPPURATE	0.083758	-3.5776	5.3e-05	0.000138	0.062257	-4.0056	4.81e-05	0.000241
Hippuric acid	135.41	7.0811	0.010193	0.019	6.5818	2.7185	0.0049229	0.0126
His	5.271	2.3981	2.83e-19	1.83e-18	3.3547	1.7462	1.31e-10	2.73e-09
Hordenine	0.57838	-0.78992	1.65e-12	7.37e-12	0.65092	-0.61945	7.54e-14	3.15e-12
Hovenidulcioside A2	1.94e-05	-15.655	4.12e-65	6.84e-64	0.08057	-3.6336	1.05e-05	6.79e-05
Hydralazine acetone hydrazone	0.00058724	-10.734	7.24e-36	7.51e-35	0.075698	-3.7236	1.59e-25	5.54e-23
Hydrocotarnine	0.22686	-2.1401	5.94e-13	2.7e-12	1.2656	0.33984	0.0096881	0.0223
Hypaphorine	11.563	3.5314	0.014121	0.0258	7.0945	2.8267	0.0048775	0.0125
HYPOXANTHINE	0.30723	-1.7026	6.75e-08	2.34e-07	0.041685	-4.5843	9.29e-07	8.65e-06
Idoxuridine	3.2415	1.6967	0.0048804	0.00962	0.15815	-2.6607	0.0001234	0.000532
Imidaprilat	2.15e-05	-15.503	7.38e-39	8.06e-38	0.080927	-3.6272	9.65e-06	6.41e-05
Imperatorin	0.080059	-3.6428	5.09e-55	6.71e-54	0.59513	-0.74872	0.0086495	0.0203
INDOLE	0.3868	-1.3703	0.019352	0.0345	0.42249	-1.243	0.021716	0.0457
Indole-3-acetaldehyde	0.33795	-1.5651	0.00012071	0.000302	0.28084	-1.8322	7.47e-11	1.68e-09
Indole-3-carbinol	28.159	4.8155	1.11e-05	3.14e-05	3.7677	1.9137	0.00033959	0.00123
Indole-3-carboxaldehyde	42.847	5.4211	6.87e-05	0.000176	0.60204	-0.73206	1.72e-05	0.000104
Indole-3-carboxyaldehyde	0.36497	-1.4541	8.73e-05	0.000222	0.2809	-1.8319	7.33e-09	1.03e-07
Indole-3-propionic acid	13.101	3.7117	0.0024736	0.00517	5.8828	2.5565	0.00039571	0.0014
Indoleacetic acid	0.13046	-2.9383	0.0019026	0.00408	0.11048	-3.1782	3.95e-06	3.08e-05
Indoleacrylic acid	3.9115	1.9677	6.23e-06	1.83e-05	12.25	3.6147	0.00042704	0.00149
Indolelactic acid	128.5	7.0056	4.67e-26	3.93e-25	28.528	4.8343	2.73e-08	3.54e-07
Isobutyryl-L-carnitine	85.17	6.4123	0.011478	0.0212	10.975	3.4561	0.00099437	0.00312
Isocurcumenol	4.3217	2.1116	1.71e-05	4.72e-05	5.7824	2.5317	8.46e-08	9.74e-07
Isocycloheterophyllin	18.85	4.2365	4.05e-08	1.42e-07	13.412	3.7455	0.00085309	0.00272
Isomurolic acid	1.711	0.77483	3.9e-07	1.29e-06	1.3586	0.44212	0.0014943	0.00448
ISOPALMITIC ACID	0.36952	-1.4363	0.0012321	0.0027	0.25683	-1.9611	0.016002	0.0349
isorhamnetin	0.31913	-1.6478	0.0019086	0.00409	43.176	5.4321	1.4e-10	2.89e-09
Isorhynchophylline	0.00019891	-12.296	1.96e-70	5.4e-69	4.4791	2.1632	3.42e-06	2.7e-05
Janthitrem C	0.064523	-3.954	0.0083484	0.0158	4.6132	2.2058	0.00061978	0.00206
Kanzonol V	0.0010003	-9.9654	1.28e-55	1.72e-54	0.20017	-2.3207	5.99e-06	4.38e-05
kavain	0.0001255	-12.96	1.9e-72	6.6e-71	0.12937	-2.9504	0.00027936	0.00104
L-(+)-Arginine	0.55853	-0.84028	3.73e-06	1.11e-05	0.79839	-0.32483	0.0034252	0.00922
L-5-Oxoproline	0.79294	-0.33472	0.0048203	0.00954	0.77081	-0.37556	5.43e-10	1.03e-08
Labetalol	0.0046433	-7.7506	2.15e-70	5.82e-69	0.19812	-2.3355	2.11e-05	0.000121
L-Acetylcarnitine	1.4019	0.48734	1.77e-05	4.88e-05	1.4046	0.49016	0.00056553	0.00192
L-ALANINE	0.77929	-0.35976	0.00028864	0.000688	0.81474	-0.29559	2.3e-06	1.93e-05
L-beta-aspartyl-L-serine	0.030895	-5.0165	4.9e-10	1.94e-09	0.30771	-1.7003	9.07e-05	0.00041
L-beta-aspartyl-L-threonine	0.05476	-4.1907	3.72e-40	4.19e-39	0.49849	-1.0044	1.51e-06	1.32e-05
L-Carnitine	0.70561	-0.50306	8.9e-07	2.85e-06	0.75979	-0.39633	4.68e-13	1.76e-11
L-cis-Cyclo(aspartylphenylalanyl)	2.4723	1.3058	0.00028296	0.000676	1.3891	0.47418	5.81e-10	1.06e-08
leonurine	3.8212	1.934	0.049464	0.0805	1.5955	0.67401	0.04321	0.0828
Leukotriene E4	8.64e-06	-16.821	4.87e-65	8.01e-64	0.072542	-3.785	0.00068483	0.00223
Leu-Leu-Leu	5.499	2.4592	0.026623	0.046	0.17074	-2.5501	0.0077026	0.0185
LEVODOPA	0.001651	-9.2425	2.18e-82	3.19e-80	0.22471	-2.1539	9.84e-06	6.51e-05
Licarin C	1.7739	0.82692	6.7e-07	2.16e-06	1.9478	0.96185	2.82e-11	6.98e-10
Limonin	0.059332	-4.0751	1.1e-39	1.21e-38	0.36448	-1.4561	1.63e-14	7.68e-13
Linalyl propionate	7.0065	2.8087	0.007048	0.0135	4.7046	2.2341	0.0016142	0.00479
Linoleyl Carnitine	1.4448	0.53083	7.52e-05	0.000192	0.79101	-0.33823	0.029929	0.0603
Liquiritigenin	0.55507	-0.84927	3.66e-06	1.09e-05	0.78751	-0.34463	2.06e-10	4.19e-09
L-kynurenine	0.44192	-1.1781	0.0042942	0.00865	0.38988	-1.3589	0.00023241	0.000897
Lotaustralin	0.15966	-2.6469	2.79e-08	9.89e-08	0.11884	-3.0729	5.47e-06	4.06e-05
LPC 18:1	0.19494	-2.3589	0.007299	0.0139	2.2932	1.1974	0.00046606	0.00161
L-Phenylalanine	0.23331	-2.0997	0.00028595	0.000682	0.16514	-2.5983	7.63e-06	5.3e-05
L-Tryptophan	113.33	6.8244	0.002762	0.00572	11.27	3.4944	0.00042291	0.00148
L-Tyrosine	0.42906	-1.2207	0.0049733	0.00979	3.1872	1.6723	9.1e-06	6.19e-05
Lucidenic acid A	2.2799	1.189	0.0019881	0.00424	5.171	2.3704	3.17e-09	5.19e-08
Luteolin	0.12816	-2.9639	6.2e-42	7.09e-41	31.574	4.9807	3.87e-13	1.49e-11
LysoPA(0:0/18:1(9Z))	4.9061	2.2946	3.04e-06	9.17e-06	4.0608	2.0218	3.17e-05	0.000172
LysoPC(16:0/0:0)	0.0096972	-6.6882	1.07e-15	5.48e-15	0.10401	-3.2651	5.05e-11	1.19e-09
LysoPC(18:2(9Z,12Z)/0:0)	0.087646	-3.5122	1.77e-20	1.24e-19	0.067161	-3.8962	2.18e-07	2.37e-06
LysoPC(18:3(6Z,9Z,12Z)/0:0)	0.33726	-1.5681	0.013334	0.0244	0.17487	-2.5157	0.011303	0.0255
LysoPC(22:4(7Z,10Z,13Z,16Z)/0:0)	1.7147	0.77793	0.041169	0.0681	0.16863	-2.5681	0.0073163	0.0177
LysoPC(22:6(4Z,7Z,10Z,13Z,16Z,19Z)/0:0)	0.82745	-0.27325	0.030564	0.052	0.47394	-1.0772	0.00025265	0.000957
LysoPC(6:0/0:0)	0.00080258	-10.283	6.76e-60	9.6e-59	0.19514	-2.3574	0.0013796	0.0042
LysoPE(0:0/18:2(9Z,12Z))	0.00021285	-12.198	6.05e-18	3.6e-17	0.053195	-4.2326	0.00043362	0.00151
LysoPE(0:0/22:6(4Z,7Z,10Z,13Z,16Z,19Z))	2.59e-05	-15.235	6.56e-20	4.48e-19	0.16296	-2.6175	0.014799	0.0326
LysoPI(0:0/18:0)	6.71e-05	-13.864	1.12e-27	9.76e-27	0.097586	-3.3572	0.0057409	0.0143
LysoPI(18:1(9Z)/0:0)	8.1155	3.0207	1.04e-06	3.29e-06	16.308	4.0275	1.02e-05	6.68e-05
LysoPI(20:4(5Z,8Z,11Z,14Z)/0:0)	65.599	6.0356	0.00044612	0.00105	10.5	3.3923	3.15e-06	2.53e-05
Macrophorin D	0.0022513	-8.7951	1.28e-17	7.41e-17	0.13175	-2.9241	0.017692	0.038
Malic acid	0.65531	-0.60976	0.00017592	0.00043	0.69213	-0.53089	3.16e-06	2.53e-05
Maltol	3.4053	1.7678	0.006382	0.0123	1.2412	0.31176	0.0071088	0.0172
Medicagenic acid	1.13e-06	-19.76	4.53e-35	4.61e-34	0.0342	-4.8699	0.042363	0.0816
Melilotoside	1.4e-05	-16.126	2.29e-70	6.09e-69	0.077698	-3.686	1.89e-05	0.000112
Melleolide B	2.7771	1.4736	0.042498	0.0699	0.35793	-1.4823	0.019006	0.0406
Methacycline	0.071352	-3.8089	8.73e-37	9.12e-36	0.50257	-0.99262	9.54e-05	0.000429
Methadone	1.4e-06	-19.444	1.64e-53	2.14e-52	0.066538	-3.9097	0.00077044	0.0025
Methionine	0.55129	-0.85911	0.00037017	0.000872	0.67913	-0.55823	1.51e-06	1.32e-05
Methionyl butyrate	0.00012067	-13.017	4.31e-70	1.09e-68	0.13112	-2.9311	5.95e-05	0.000292
Methyl methanethiosulfonate	0.70008	-0.51441	9.4e-12	4.09e-11	0.82023	-0.28589	3.51e-12	1.07e-10
methyl palmitate	15.239	3.9297	0.0013143	0.00287	1.9633	0.97328	0.038501	0.0753
Methyl sorbate	0.34705	-1.5268	1.9e-10	7.72e-10	0.32019	-1.643	2.24e-09	3.73e-08
Methylergonovine	4.67e-06	-17.707	2.17e-20	1.52e-19	0.071708	-3.8017	0.046268	0.0878
Methyleugenol	0.0028479	-8.4559	6.27e-68	1.33e-66	0.10827	-3.2072	7.44e-05	0.000348
Metoprolol	15.252	3.9309	0.00088376	0.00199	6.032	2.5926	0.00056852	0.00192
MG(0:0/22:4(7Z,10Z,13Z,16Z)/0:0)	6.5629	2.7143	0.0051784	0.0102	8.4782	3.0838	0.00066717	0.00219
Miglitol	0.61008	-0.71292	3.58e-16	1.9e-15	0.77794	-0.36227	9.23e-10	1.63e-08
Miltirone	0.48871	-1.0329	0.00086142	0.00194	0.54556	-0.8742	0.0031342	0.00856
Mitiglinide	0.0093785	-6.7364	4.29e-64	6.75e-63	0.11841	-3.0781	0.00018158	0.000731
Moexipril	1.36e-05	-16.171	6.34e-71	1.89e-69	0.06979	-3.8408	1.6e-05	9.75e-05
Monoisobutyl phthalic acid	0.25368	-1.9789	1.05e-29	9.49e-29	0.57546	-0.7972	1.01e-08	1.41e-07
Monoolein	0.45987	-1.1207	0.00011379	0.000286	0.40775	-1.2942	0.0019286	0.00561
myrcene	0.55505	-0.84932	3.28e-06	9.83e-06	0.54305	-0.88084	0.0068232	0.0166
Myristic acid	1.6299	0.70482	0.00036226	0.000856	1.3588	0.44229	0.01277	0.0284
N-(1-Deoxy-1-fructosyl)tryptophan	0.13671	-2.8708	1.26e-44	1.48e-43	0.64885	-0.62404	0.0030116	0.0083
N-(1-Deoxy-1-fructosyl)tyrosine	0.045922	-4.4447	1.37e-30	1.26e-29	0.53166	-0.91142	0.011005	0.0249
N-(3-acetamidopropyl)pyrrolidin-2-one	10.393	3.3776	0.0040357	0.00817	4.8066	2.265	0.0011805	0.00366
N,N'-Bis(g-glutamyl)-3,3'-(1,2-propylenedithio)dialanine	0.00010219	-13.256	1.26e-65	2.26e-64	0.1241	-3.0105	0.00049727	0.0017
N,N'-diacetylchitobiose	3.108	1.636	1.99e-08	7.11e-08	2.4058	1.2665	0.0001142	0.000498
N,N'-Diacetylhydrazine	0.74862	-0.41769	0.00095928	0.00215	0.80217	-0.31802	5.3e-05	0.000264
N,N-Didesmethyltramadol	31.043	4.9562	3.03e-07	1.02e-06	3.2636	1.7065	0.0033545	0.00905
N,N-Dimethylformamide	0.53544	-0.9012	4.6e-15	2.29e-14	0.73264	-0.44882	5.14e-09	7.83e-08
N-Acetylphenylalanine	0.64715	-0.62783	0.00057957	0.00133	0.0035115	-8.1537	1.46e-06	1.29e-05
N-Acetyltryptophan	0.19975	-2.3237	2.62e-05	7.07e-05	0.0083539	-6.9033	1.09e-06	9.96e-06
Naringenin	3.98e-06	-17.94	6.02e-87	1.47e-84	0.086979	-3.5232	5.3e-07	5.13e-06
Nateglinide	1.4e-05	-16.12	7.95e-21	5.73e-20	0.60087	-0.73486	0.0084824	0.02
N-Carbamoyl-2-amino-2-(4-hydroxyphenyl)acetic acid	0.24188	-2.0476	2.1e-06	6.44e-06	0.24073	-2.0545	1.02e-05	6.69e-05
Neferine	0.00014895	-12.713	3.53e-60	5.06e-59	0.14377	-2.7982	0.0014798	0.00445
Neuroprotectin D1	0.016503	-5.9212	1.27e-68	2.9e-67	0.085271	-3.5518	1.13e-05	7.26e-05
N-Hexadecanoylpyrrolidine	2.2608	1.1768	7.98e-19	5.01e-18	1.9961	0.99719	1.18e-16	9.6e-15
N-Jasmonoylisoleucine	3.1483	1.6546	1.17e-14	5.67e-14	1.4367	0.5228	0.0011739	0.00365
N-Methylethanolaminium phosphate	3.8398	1.941	1.08e-11	4.67e-11	0.58838	-0.76518	2.31e-13	9.12e-12
Norendoxifen	0.0025262	-8.6288	8.47e-70	2.1e-68	0.11851	-3.0769	0.00028956	0.00107
Nor-psi-tropine	65.399	6.0312	1.64e-15	8.35e-15	2.0694	1.0492	0.035203	0.0695
Novobiocin	0.00051801	-10.915	6.19e-68	1.33e-66	0.10362	-3.2706	2.98e-06	2.45e-05
N-phosphocreatinate(2-)	9.6469	3.2701	8.74e-05	0.000222	36.234	5.1793	1.78e-11	4.55e-10
O-Acetyl-L-homoserine	0.48969	-1.0301	2.59e-07	8.76e-07	0.16787	-2.5746	3.46e-17	3.16e-15
Octadecanamide	1.9614	0.97189	2.2e-08	7.81e-08	2.3003	1.2018	9.06e-12	2.45e-10
Octaethylene glycol	0.014334	-6.1244	5.44e-32	5.07e-31	0.42362	-1.2392	0.0056372	0.0141
O-Deethylated candesartan	4.156	2.0552	5.61e-12	2.46e-11	0.47951	-1.0604	0.0083176	0.0197
O-Desmethylangolensin	2.4229	1.2767	0.027203	0.0469	0.02047	-5.6103	8.55e-06	5.87e-05
Oleic acid	2.1747	1.1208	1.52e-05	4.21e-05	3.7014	1.8881	7.8e-06	5.38e-05
Oleoylcarnitine	0.17871	-2.4843	0.011094	0.0206	0.18023	-2.4721	1.31e-07	1.47e-06
Olopatadine n-oxide	1.42e-05	-16.101	8.71e-82	1.16e-79	0.070843	-3.8192	0.00012966	0.000554
OR-1896	0.55319	-0.85414	0.0075047	0.0143	0.33626	-1.5723	3.21e-15	1.95e-13
Oseltamivir	0.77279	-0.37186	0.029896	0.051	0.6566	-0.60691	0.030214	0.0607
PA(O-20:4(5Z,8Z,11Z,14Z)/2:0)	0.00022168	-12.139	1.51e-92	4.42e-90	0.023102	-5.4358	1.18e-20	1.33e-18
Palmitic acid	1.8691	0.90231	8.81e-08	3.03e-07	2.189	1.1303	0.00014155	0.000596
Pandamarilactone 31	0.000662	-10.561	6.9e-64	1.07e-62	0.097665	-3.356	0.00033219	0.00121
PC(16:1(9Z)/22:6(4Z,7Z,10Z,13Z,16Z,19Z))	0.54627	-0.87231	2.89e-05	7.75e-05	0.59924	-0.73879	0.021794	0.0458
PE(14:0/14:0)	0.0022242	-8.8125	8.1e-75	5.38e-73	0.16397	-2.6085	8.23e-07	7.86e-06
Pentacarboxyl porphyrinogen III	0.13212	-2.9201	6.4e-65	1.04e-63	0.59625	-0.74602	3.24e-06	2.57e-05
Pentoxifylline	0.055836	-4.1627	1.05e-25	8.75e-25	0.52927	-0.91792	0.025487	0.0526
Perfluorooctanesulfonic acid	76.578	6.2589	5.57e-15	2.76e-14	65.753	6.039	5.75e-10	1.06e-08
Perulactone	0.10426	-3.2617	9.45e-05	0.00024	0.20788	-2.2662	0.0007729	0.0025
PGP(a-13:0/i-16:0)	0.44257	-1.176	0.0067441	0.0129	0.30338	-1.7208	0.00020913	0.000822
Phaseolic acid	0.00071716	-10.445	1.66e-69	4.04e-68	0.11212	-3.1568	0.00025477	0.000962
Phendimetrazine	63.718	5.9936	2.03e-17	1.16e-16	2.7013	1.4337	0.00090457	0.00287
Phenethyl 6-galloylglucoside	7.9407	2.9893	0.004561	0.00912	3.071	1.6187	6.16e-11	1.41e-09
Pheniramine	1.4401	0.52617	0.00049283	0.00115	0.22408	-2.1579	0.00046431	0.0016
Phenylacetic acid	76.504	6.2575	1.61e-25	1.33e-24	2.3444	1.2292	0.007403	0.0178
Phenylacetylglutamine	22.815	4.5119	5.2e-13	2.37e-12	23.004	4.5238	5.72e-13	2.09e-11
Phenylalanine	1.8118	0.85739	1.74e-06	5.37e-06	0.046569	-4.4245	2.21e-05	0.000125
Phenylalanine betaine	98.32	6.6194	4.53e-08	1.58e-07	0.39991	-1.3222	0.0090968	0.0212
Phenylbutazone	5.87e-06	-17.379	2.67e-74	1.63e-72	0.064987	-3.9437	7.51e-05	0.00035
Phytosphingosine	1.3139	0.39383	7.48e-10	2.94e-09	0.68534	-0.54512	0.00025184	0.000956
PI(16:0/20:2(11Z,14Z))	3.2851	1.7159	0.00065716	0.0015	2.8342	1.5029	0.00014378	0.000602
PI(16:0/22:4(10Z,13Z,16Z,19Z))	2.4532	1.2946	5.38e-09	1.99e-08	0.28987	-1.7865	7.62e-08	8.85e-07
Polyethylene, oxidized	0.34491	-1.5357	0.028604	0.049	0.1461	-2.775	0.0023731	0.00672
Polypropylene glycol (m w 1,200-3,000)	81.447	6.3478	1.13e-06	3.58e-06	3.6741	1.8774	0.016798	0.0363
Porphobilinogen	4.03e-05	-14.6	5.49e-66	1.02e-64	0.066163	-3.9178	7.29e-08	8.6e-07
Prilocaine	0.00060049	-10.702	8.08e-72	2.63e-70	0.17249	-2.5354	0.00010212	0.000457
Propantheline	3.132	1.6471	0.046636	0.0762	1.7675	0.82173	0.0028324	0.00784
Propoxyphene	0.048822	-4.3563	2.69e-67	5.46e-66	0.14864	-2.7501	3.51e-05	0.000187
Protobassic acid	0.0024576	-8.6685	1.02e-108	7.47e-106	0.14121	-2.8241	2.12e-06	1.81e-05
Pteroside B	0.17714	-2.497	6.13e-66	1.12e-64	0.67736	-0.562	0.0003957	0.0014
Pterostilbene	0.0015988	-9.2888	4.74e-18	2.84e-17	0.17335	-2.5282	0.0035806	0.00957
Pyridoxamine 5'-phosphate	0.20607	-2.2788	2.19e-08	7.81e-08	0.48926	-1.0313	0.0019454	0.00564
PYRIDOXINE	0.16855	-2.5687	0.0090404	0.017	0.12167	-3.039	4.3e-06	3.29e-05
Pyroglutamic acid	0.63287	-0.66001	0.01608	1.7937	0.10184	-3.2957	1.18e-13	4.78e-12
Quillaic acid 3-[galactosyl-(1-&gt;2)-glucuronide]	2.9221	1.547	0.00010843	0.000273	1.4	0.48538	0.017422	0.0375
quinidine	7.534	2.9134	0.021386	0.0377	4.4279	2.1466	0.0018326	0.00535
Quinone	0.4002	-1.3212	6.5e-06	1.9e-05	0.27941	-1.8396	0.00026535	0.000994
resveratrol	0.00050443	-10.953	2.55e-64	4.06e-63	0.12023	-3.0561	4.01e-05	0.000208
Ribitol	0.32918	-1.603	0.0045713	0.00912	0.31317	-1.675	0.0030386	0.00833
RICININE	0.0029711	-8.3948	8.05e-71	2.31e-69	0.19624	-2.3493	0.00034244	0.00123
Rupatadine	3e-06	-18.348	8.23e-20	5.5e-19	0.050153	-4.3175	0.0026595	0.00741
rutamarin	357.57	8.4821	9.65e-06	2.75e-05	10.45	3.3854	1.91e-05	0.000113
Salvianolic acid F	0.58939	-0.76271	5.23e-09	1.94e-08	0.5867	-0.7693	3.09e-21	4.1e-19
sebacic acid	1.5649	0.64604	4.7e-18	2.83e-17	0.32649	-1.6149	0.016021	0.0349
Sertindole	0.0062891	-7.3129	1.02e-55	1.38e-54	0.22882	-2.1277	0.00022733	0.000879
Shikimic Acid	0.040435	-4.6283	4.03e-86	8.43e-84	0.25887	-1.9497	1.52e-09	2.58e-08
Simulanoquinoline	6.28e-05	-13.959	3.13e-48	3.72e-47	0.12065	-3.0511	0.017691	0.038
sinapyl alcohol	0.30076	-1.7333	1.16e-06	3.68e-06	0.42282	-1.2419	0.00015299	0.000632
S-Isopropyl 3-methylbut-2-enethioate	0.11202	-3.1581	1.29e-05	3.62e-05	0.065635	-3.9294	1.26e-09	2.16e-08
Sofalcone	1.71e-05	-15.834	3.27e-23	2.59e-22	0.081828	-3.6113	0.0038066	0.0101
Solacaproine	2.817	1.4942	2.58e-37	2.75e-36	2.3315	1.2212	2.5e-35	3.66e-32
Sphingosine	0.44166	-1.179	0.0014566	0.00316	0.3008	-1.7331	7.82e-12	2.16e-10
Spirapril	0.01928	-5.6968	2.56e-16	1.36e-15	0.27424	-1.8665	7.54e-05	0.00035
Stearic acid	2.5904	1.3732	0.04601	0.0754	1.4251	0.51102	2.96e-05	0.000162
Stearoylcarnitine	0.044782	-4.4809	5.54e-05	0.000144	0.10458	-3.2573	5.16e-10	9.92e-09
Sulfamethazine	0.14708	-2.7653	7.61e-35	7.68e-34	0.15002	-2.7368	1.21e-05	7.75e-05
Sulfolithocholic acid	8.08e-05	-13.596	1.43e-18	8.93e-18	0.10988	-3.186	0.011162	0.0252
Swertiajaponin	5.483	2.455	1.54e-11	6.57e-11	4.3555	2.1229	2.76e-08	3.54e-07
synephrine	46.552	5.5408	0.0017111	0.00369	2.0141	1.0101	0.0052261	0.0133
Tacrine	2.8943	1.5332	0.0091358	0.0171	2.8525	1.5122	0.006983	0.017
Tamoxifen	0.079558	-3.6519	2.92e-45	3.44e-44	0.39492	-1.3404	0.0082981	0.0197
Taraxacolide 1-O-b-D-glucopyranoside	0.076135	-3.7153	0.039803	0.0661	0.22306	-2.1645	0.042516	0.0818
Taraxinic acid glucosyl ester	0.16026	-2.6416	5.66e-62	8.28e-61	0.62205	-0.6849	2.35e-06	1.96e-05
Taurine	0.30552	-1.7107	0.0024555	0.00514	0.27637	-1.8553	0.0023365	0.00663
Tertatolol	0.0062391	-7.3244	1.06e-50	1.31e-49	0.20946	-2.2552	0.0016945	0.00499
Tetrahydrocortisone	10.106	3.3371	0.037453	0.0624	0.022576	-5.4691	0.035782	0.0704
Tetrahydrodeoxycorticosterone	0.0087713	-6.833	8.7e-63	1.31e-61	0.26228	-1.9308	0.00025022	0.000955
TG(8:0/8:0/i-12:0)	0.12946	-2.9494	0.0048401	0.00956	0.042223	-4.5658	0.0024653	0.00694
Thelephoric acid	6.7528	2.7555	1.28e-06	4.02e-06	11.175	3.4822	4.68e-12	1.32e-10
Theobromine	27.886	4.8015	1.63e-05	4.51e-05	0.21758	-2.2004	3.29e-09	5.22e-08
Theophylline	0.29127	-1.7796	1.06e-08	3.8e-08	0.24597	-2.0234	3.3e-14	1.46e-12
Thioxanthine monophosphate	26.476	4.7266	1.01e-39	1.12e-38	15.597	3.9632	3.13e-25	7.64e-23
Toxin T2 tetrol	452.06	8.8204	1.59e-20	1.12e-19	1.5264	0.61018	0.00059806	0.00201
trans-1,2-Dihydrobenzene-1,2-diol	0.37774	-1.4045	9.57e-06	2.73e-05	0.25754	-1.9571	8.93e-07	8.37e-06
trans-O-Methylgrandmarin	0.00016548	-12.561	3.95e-53	5.07e-52	0.11585	-3.1097	4.47e-09	6.88e-08
Tridecanoylglycine	0.0068515	-7.1894	3.92e-65	6.6e-64	0.2675	-1.9024	0.0098108	0.0226
Triethyl citrate	0.058157	-4.1039	5.8e-40	6.47e-39	0.051788	-4.2712	0.00015356	0.000632
Triethylphosphate	0.00078798	-10.31	6.39e-73	2.4e-71	0.070202	-3.8324	2.12e-05	0.000121
Trilobatin	0.00015186	-12.685	1.57e-65	2.76e-64	0.06305	-3.9874	3.81e-07	3.81e-06
TRYPTOPHAN	36.894	5.2053	3.86e-41	4.38e-40	15.589	3.9625	1.69e-15	1.07e-13
Tryptophol	0.26025	-1.942	1.12e-12	5.04e-12	0.2335	-2.0985	1.07e-08	1.48e-07
Tubocurarine	10.381	3.3759	2.2e-10	8.9e-10	3.1598	1.6598	0.00023575	0.000905
Umbelliferone	0.0080188	-6.9624	1.15e-07	3.94e-07	0.18403	-2.442	7.29e-05	0.000344
Uric acid	0.27893	-1.842	3.73e-06	1.11e-05	2.0186	1.0133	0.00018897	0.000755
Uridine	0.12258	-3.0282	0.00026581	0.000638	0.010111	-6.6279	4.01e-06	3.1e-05
Ustiloxin C	75.707	6.2424	1.08e-11	4.68e-11	1.5562	0.63804	0.02722	0.0555
Valerenic acid	5.7898	2.5335	2.56e-06	7.76e-06	3.309	1.7264	5.72e-05	0.000283
vanillic acid	42.521	5.4101	0.0039193	0.00794	5.0494	2.3361	0.042266	0.0815
Vanillin	2.2778	1.1876	0.0028545	0.0059	0.19409	-2.3652	3e-06	2.45e-05
Vanilloloside	402.2	8.6518	9.17e-22	6.88e-21	2.4126	1.2706	0.0013853	0.00421
Vesnarinone	7.12e-05	-13.777	3.82e-69	8.87e-68	0.10982	-3.1868	2.6e-05	0.000144
Vinylacetylglycine	0.58675	-0.76919	6.01e-11	2.49e-10	0.7976	-0.32626	4.63e-06	3.49e-05
Voglibose	109.43	6.7739	1.42e-09	5.5e-09	4.9902	2.3191	0.0002975	0.0011
Xanthine	0.73156	-0.45095	1.62e-10	6.62e-10	0.81768	-0.29039	7.99e-16	5.84e-14
Xanthinol	102.63	6.6813	1.73e-11	7.37e-11	3.65	1.8679	0.00046181	0.0016
Xanthohumol	0.03303	-4.9201	5.49e-19	3.5e-18	0.23402	-2.0953	0.013598	0.0302
Xanthurenic Acid	0.70693	-0.50036	3.66e-09	1.39e-08	0.75758	-0.40053	2.38e-10	4.76e-09
Ximelagatran	0.0041237	-7.9219	2.66e-12	1.17e-11	0.12451	-3.0057	0.0036399	0.00971
Xylose	4.2508	2.0877	0.0055441	0.0108	5.4317	2.4414	0.0049615	0.0127

## Sheet: Metab common DEMs
Metabolites	FC(FJ/NJ)	log2 FC (FJ/NJ)	P value(FJ/NJ)	FDR(FJ/NJ)	FC(SJ/NJ)	log2 FC (SJ/NJ)	P value(SJ/NJ)	FDR(SJ/NJ)
(-)-Fumigaclavine B	1.2465	0.31792	1.95e-11	8.26e-11	0.36875	-1.4393	1.97e-07	2.15e-06
(1R,2R)-methyl dihydrojasmonate	0.83421	-0.26152	1.26e-10	5.21e-10	0.19269	-2.3756	3.17e-05	0.000172
(2-{[3-(3,4-dihydroxy-5-methoxyphenyl)prop-2-enoyl]oxy}ethyl)trimethylazanium	0.0015707	-9.3143	1.77e-73	7.39e-72	0.11461	-3.1251	7.44e-05	0.000348
(2-hydroxy-2-{9-hydroxy-7-oxo-2H,3H,7H-furo[3,2-g]chromen-2-yl}propoxy)sulfonic acid	17.612	4.1385	4.99e-25	4.08e-24	22.171	4.4706	1.96e-22	3.58e-20
(3a,5b,7a)-23-Carboxy-7-hydroxy-24-norcholan-3-yl-b-D-Glucopyranosiduronic acid	0.071488	-3.8061	9.4e-15	4.6e-14	0.46412	-1.1074	0.0036793	0.00978
(3b,6b,8a,12a)-8,12-Epoxy-7(11)-eremophilene-6,8,12-trimethoxy-3-ol	0.0043348	-7.8498	1.08e-20	7.66e-20	0.11871	-3.0745	5.13e-07	5e-06
(3S,6S)-3,6-di-sec-butylpiperazine-2,5-dione	0.0010164	-9.9423	5.84e-72	1.94e-70	0.1318	-2.9236	7.44e-05	0.000348
(3xi,6E)-1,7-Diphenyl-6-hepten-3-ol	3976.2	11.957	1.27e-11	5.45e-11	233.73	7.8687	3.06e-06	2.47e-05
(5,7-dihydroxy-4-oxo-2-phenyl-3,4-dihydro-2H-1-benzopyran-3-yl)oxidanesulfonic acid	0.59119	-0.75832	1.03e-08	3.73e-08	0.56748	-0.81736	3.42e-26	1.67e-23
(8E,15E)-1,8,15-Heptadecatriene-11,13-diyne	0.006648	-7.2329	2.61e-14	1.25e-13	0.12184	-3.0369	0.0060592	0.015
(E)-1-O-Cinnamoyl-beta-D-glucose	16.102	4.0092	2.11e-06	6.47e-06	2.3374	1.2249	6.72e-05	0.000324
(E)-2-HEXENAL	0.35718	-1.4853	1.04e-11	4.53e-11	0.19608	-2.3505	5.08e-16	3.91e-14
(E,E)-4,4''-Bi(N-4-hydroxycinnamoylserotonin)	1.729	0.78995	0.021669	0.0381	3.98	1.9928	7.49e-13	2.61e-11
(E,E,E)-Sylvatine	0.00013893	-12.813	2.78e-68	6.08e-67	0.1318	-2.9236	0.00017552	0.000712
(R)-3-Hydroxy-5-phenylpentanoic acid	0.09413	-3.4092	2.26e-05	6.15e-05	0.060023	-4.0583	3.66e-06	2.88e-05
(R)-3-Hydroxy-Octadecanoic acid	0.21076	-2.2463	0.023302	0.0409	0.36414	-1.4574	9.09e-05	0.00041
(R)-N-Methylsalsolinol	0.67309	-0.57114	0.021014	0.0372	0.48899	-1.0321	6.8e-05	0.000327
(S)-2,3-Dihydro-6-hydroxy-5-(hydroxyacetyl)-2-isopropenylbenzofuran	0.010782	-6.5353	8.94e-64	1.38e-62	0.54463	-0.87666	0.0056565	0.0141
(S)-Angelicain	0.66261	-0.59377	7.93e-09	2.91e-08	0.7439	-0.42683	9.64e-31	7.04e-28
(S)-Isowillardiine	1.2835	0.36009	0.00017547	0.000429	1.2737	0.34902	0.03306	0.0658
(S)-Nerolidol 3-O-[a-L-rhamnopyranosyl-(1-&gt;2)-b-D-glucopyranoside]	1.51e-05	-16.012	4.77e-140	6.98e-137	0.0076529	-7.0298	2.93e-14	1.34e-12
(S)-Pterosin A	1.5391	0.62213	4.42e-11	1.84e-10	0.092543	-3.4337	7.24e-08	8.6e-07
(S)-Rutaretin	8.02e-06	-16.928	1.88e-56	2.59e-55	0.045948	-4.4439	6.58e-08	7.95e-07
(S)-Verimol F	10.396	3.378	0.0090423	0.017	6.4661	2.6929	0.0039241	0.0103
(卤)-3-Hydroxynonanoic acid	5.2952	2.4047	1.93e-07	6.56e-07	6.3742	2.6722	1.2e-10	2.55e-09
[2-hydroxy-1-(7-hydroxy-1-oxo-1H-isochromen-3-yl)butoxy]sulfonic acid	0.627	-0.67347	3.83e-07	1.27e-06	0.68804	-0.53944	2.76e-21	4.03e-19
1-(4-Hydroxy-3-methoxyphenyl)-3-decanone	0.6438	-0.63532	1.05e-05	2.96e-05	0.63811	-0.64813	9.87e-07	9.13e-06
1-(5-Acetyl-2-hydroxyphenyl)-3-methyl-1-butanone	0.016242	-5.9442	1.44e-75	1.17e-73	0.24981	-2.0011	0.008806	0.0206
1-(8Z,11Z,14Z-eicosatrienoyl)-glycero-3-phosphate	0.29471	-1.7626	0.0080507	0.0153	0.12472	-3.0032	0.0025544	0.00717
1-(beta-D-Glucopyranosyloxy)-3-octanone	0.0020934	-8.8999	5.28e-66	9.9e-65	0.054497	-4.1977	1.88e-05	0.000112
1,1'-(Tetrahydro-6a-hydroxy-2,3a,5-trimethylfuro[2,3-d]-1,3-dioxole-2,5-diyl)bis-ethanone	0.16133	-2.6319	4.81e-19	3.08e-18	0.24422	-2.0337	1.53e-15	1.02e-13
1,18-Diamino-5,9,14-triazaoctadecane	18.663	4.2221	0.0030263	0.00624	21.811	4.447	0.00034086	0.00123
1,2,10-Trihydroxydihydro-trans-linalyl oxide 7-O-beta-D-glucopyranoside	86.132	6.4285	2.68e-05	7.2e-05	1.8458	0.88428	0.026826	0.055
1,2-Benzisothiazol-3(2H)-one	0.036401	-4.7799	1.08e-73	5.07e-72	0.27605	-1.857	1.29e-05	8.11e-05
1,6,7-Trimethylnaphthalene	0.2494	-2.0035	3.59e-05	9.52e-05	0.017866	-5.8066	7.23e-09	1.03e-07
1-[2,4-dihydroxy-5-(3-methylbut-2-en-1-yl)phenyl]-2-hydroxy-3-[4-hydroxy-3-methoxy-5-(3-methylbut-2-en-1-yl)phenyl]propan-1-one	1.98e-05	-15.628	1.22e-67	2.55e-66	0.084392	-3.5668	3.76e-05	0.000197
11-[(2R,3S)-3-[2-amino-3-methyl-4-(2-methyl-1,3-thiazol-4-yl)but-3-en-1-yl]-2-methyloxiran-2-yl]-3,7-dihydroxy-4,4,6,8-tetramethyl-5-oxoundecanoic acid	3.96e-05	-14.624	9.91e-16	5.14e-15	0.50692	-0.98017	2.15e-05	0.000123
11-beta-Hydroxyandrosterone-3-glucuronide	0.00024747	-11.98	1.58e-72	5.62e-71	0.071337	-3.8092	9.15e-06	6.19e-05
11-Hydroxy-12-methoxydihydrokawain	0.051319	-4.2844	4.22e-35	4.31e-34	0.39541	-1.3386	1.19e-07	1.35e-06
12(13)Ep-9-KODE	1.278	0.35392	0.033102	0.056	1.6284	0.70346	0.014244	0.0314
12-Ketodeoxycholic acid	0.74177	-0.43095	0.039856	0.0661	0.30138	-1.7304	9.81e-11	2.11e-09
13-Oxyingenol dodecanoat	0.0033307	-8.23	4.7e-16	2.47e-15	0.56762	-0.81701	0.003258	0.00885
15-Keto-13,14-dihydroprostaglandin A2	3.73e-05	-14.709	3.43e-37	3.63e-36	0.084117	-3.5715	0.010283	0.0233
1-Acetyl-3,27-dihydroxywitha-5,24-dienolide 3-glucoside	3.79e-06	-18.008	1.86e-76	1.94e-74	0.056446	-4.147	0.00012199	0.000528
1-Formylneogrifolin	5.77e-05	-14.08	1.86e-16	9.98e-16	0.10624	-3.2347	0.0087222	0.0205
1-Hydroxyepiacorone	0.13513	-2.8876	1.37e-08	4.91e-08	0.1872	-2.4173	0.00013942	0.000591
1-O-Sinapoylglucose	2.81e-06	-18.44	2.1e-69	5.04e-68	0.056138	-4.1549	0.00031783	0.00116
1-Tridecene-3,5,7,9,11-pentayne	16.81	4.0712	8.19e-07	2.63e-06	34.369	5.1031	1.06e-14	5.56e-13
2-(2-Methylpropyl)thiazole	260.84	8.027	0.0029568	0.0061	13.827	3.7894	0.00043679	0.00152
2-(3,4-dimethoxyphenyl)-5,6,8-trihydroxy-3,7-dimethoxy-4H-chromen-4-one	2.829	1.5003	4.28e-06	1.27e-05	0.58787	-0.76644	4.28e-05	0.000219
2(N)-Methyl-norsalsolinol	0.07283	-3.7793	0.0047443	0.00941	0.39615	-1.3359	0.0042225	0.011
2,3-Butanediol glucoside	0.00030844	-11.663	2.14e-38	2.32e-37	0.099175	-3.3339	0.033075	0.0658
2',4,4'-Trihydroxychalcone	1.3513	0.43436	0.00025728	0.000618	1.229	0.29748	0.013688	0.0303
2,4,5-trimethoxybenzoic acid	18.074	4.1758	1.24e-07	4.22e-07	34.891	5.1248	3.45e-15	2.02e-13
2,4,6-Octatriyn-1-ol	0.13423	-2.8973	5.49e-07	1.79e-06	0.025382	-5.3001	6.36e-09	9.34e-08
2,4-Diamino-6,7-dimethoxyquinazoline	0.0077036	-7.0203	3.87e-74	2.1e-72	0.45424	-1.1385	3.6e-05	0.00019
2,4-Dichlorophenoxyacetic acid	2.9163	1.5441	2.35e-13	1.09e-12	0.83374	-0.26233	0.0094228	0.0218
2,4-dihydroxyheptadec-16-enyl acetate	6.9566	2.7984	4.16e-09	1.57e-08	7.5078	2.9084	6.39e-09	9.34e-08
2-[(Methylthio)methyl]-2-butenal	0.41005	-1.2861	0.035479	0.0595	0.34136	-1.5507	0.0052348	0.0133
2-[4,6-dihydroxy-3-(4-hydroxy-3-methylbut-2-en-1-yl)-2-methoxyphenyl]acetic acid	5.88e-05	-14.054	3.47e-33	3.34e-32	0.15514	-2.6884	0.00022355	0.000872
2-{4-[(1E)-1,2-diphenylbut-1-en-1-yl]phenoxy}acetic acid	3.6192	1.8557	3.68e-05	9.72e-05	1.5591	0.64073	0.049267	0.0925
20-Carboxy-leukotriene B4	0.0014289	-9.4508	6.75e-83	1.1e-80	0.075302	-3.7312	0.00024147	0.000924
2-Amino-3,4,8-trimethyl-3H-imidazo[4,5-f]quinoxaline	0.00072221	-10.435	4.37e-76	3.77e-74	0.025114	-5.3154	1.59e-08	2.13e-07
2-Amino-4-oxo-6-(1',2',3'-trihydroxypropyl)-diquinoid-7,8-dihydroxypterin	0.021477	-5.5411	1.1e-28	9.61e-28	0.39295	-1.3476	0.00048479	0.00166
2-Amino-5,6-dichloro-3,4,-dihydroquinazoline	22.191	4.4719	3.77e-29	3.35e-28	9.0496	3.1778	1.16e-20	1.33e-18
2-Aminoacetophenone	0.57494	-0.79851	3.48e-05	9.24e-05	0.65533	-0.6097	4.67e-05	0.000235
2-Ethylpyrazine	0.46629	-1.1007	0.00045985	0.00108	0.44019	-1.1838	2.92e-07	3.03e-06
2-Heptyl-4,5-dimethylthiazole	50.902	5.6697	0.00091416	0.00205	4.6969	2.2317	0.00056781	0.00192
2-Hydroxyfluorene	1.9e-06	-19.005	1.45e-73	6.23e-72	0.052654	-4.2473	8.31e-05	0.000382
2-Hydroxyisocaproic acid	0.45508	-1.1358	2.87e-05	7.7e-05	0.53948	-0.89037	0.0027672	0.00768
2-Methylbutyroylcarnitine	0.75248	-0.41027	0.00080456	0.00182	0.25379	-1.9783	5.02e-05	0.000251
2-Oxo-3-hydroxy-4-phosphobutanoic acid	3.535	1.8217	4.16e-07	1.38e-06	1.2073	0.27183	0.039967	0.0776
2-Oxo-4-methylthiobutanoic acid	0.2348	-2.0905	1.6e-48	1.94e-47	0.51524	-0.9567	1.28e-05	8.06e-05
2-Phenylacetamide	0.23665	-2.0792	1.04e-14	5.05e-14	0.36117	-1.4693	1.23e-12	3.99e-11
2-trans,4-cis-Decadienoylcarnitine	1.8057	0.85253	0.027735	0.0476	0.024561	-5.3475	0.0046244	0.0119
3-(1,1-Dimethylallyl)scopoletin 7-glucoside	0.063941	-3.9671	1.8e-62	2.66e-61	0.523	-0.93511	3.44e-05	0.000184
3,4,5-trihydroxy-6-{[8-(2-hydroxypropan-2-yl)-2-oxo-4-propyl-2H,8H,9H-furo[2,3-h]chromen-5-yl]oxy}oxane-2-carboxylic acid	9.1086	3.1872	5.32e-06	1.57e-05	4.3804	2.1311	9.52e-20	9.94e-18
3,4,5-Trimethoxycinnamic acid	3.601	1.8484	0.028811	0.0492	9.634	3.2681	0.0034445	0.00926
3,4-Dihydroxybenzylamine	6.2014	2.6326	4.37e-38	4.7e-37	1.4704	0.55618	0.0090264	0.021
3-[(3-Methylbutyl)nitrosoamino]-2-butanone	0.084096	-3.5718	5.93e-07	1.92e-06	0.060602	-4.0445	3.1e-07	3.19e-06
3-Furanmethanol glucoside	0.11285	-3.1476	6.12e-44	7.11e-43	0.60375	-0.72797	0.0017034	0.00501
3-Hexen-1-ol O-b-D-glucopyranoside	9.32e-06	-16.712	4.62e-73	1.83e-71	0.072058	-3.7947	0.00065251	0.00216
3-Hydroxyanthranilic acid	0.055148	-4.1806	3e-07	1.01e-06	0.05063	-4.3039	3.7e-07	3.73e-06
3-hydroxynonanoyl carnitine	0.00028208	-11.792	1.12e-72	4.08e-71	0.14999	-2.737	0.00014992	0.000626
3'-Hydroxy-T2-triol	0.68602	-0.54367	0.004356	0.00874	0.82291	-0.28119	0.044473	0.0849
3-Indoxyl sulfate	0.00033561	-11.541	1.06e-15	5.46e-15	0.049225	-4.3445	0.0017866	0.00522
3-Methylindole	0.25831	-1.9528	0.00062803	0.00144	0.16324	-2.6149	5.71e-09	8.53e-08
3-Methylpyrrolo[1,2-a]pyrazine	0.13355	-2.9045	6.91e-67	1.37e-65	0.53746	-0.89577	0.00014289	0.0006
3-Methyluric acid	0.6808	-0.5547	0.034032	0.0573	0.2398	-2.0601	0.018042	0.0387
3-Oxooctadecanoic acid	2.3071	1.2061	2.46e-07	8.32e-07	1.8117	0.85736	0.00020807	0.00082
4',7-Dihydroxy-2',5-dimethoxyisoflavone	7.4e-05	-13.723	4.17e-71	1.27e-69	0.25054	-1.9969	0.00010479	0.000464
4-Bromo-3,5-cyclohexadiene-1,2-dione	3.7465	1.9056	8.5e-06	2.44e-05	1.4012	0.4867	0.0023796	0.00673
4'-Hydroxy-5,7-dimethoxyflavan	14.343	3.8423	0.00011122	0.00028	1.7631	0.81814	1.13e-08	1.55e-07
4-Hydroxybenzyl isothiocyanate	0.37079	-1.4313	5.72e-05	0.000148	0.3617	-1.4671	5.87e-05	0.000289
4-Hydroxyproline	0.12837	-2.9616	3.24e-10	1.31e-09	0.079719	-3.6489	9.43e-11	2.06e-09
4-Methoxycinnamic acid	3.6166	1.8546	0.0001938	0.00047	2.8081	1.4896	0.0002264	0.000878
4-Methylabyssinone V	0.21635	-2.2086	2.99e-15	1.5e-14	0.35785	-1.4826	1.84e-08	2.45e-07
4-Pyridoxic acid	0.017779	-5.8137	0.024368	0.0426	0.018996	-5.7182	0.03372	0.067
4-Trimethylammoniobutanoic acid	6.5563	2.7129	0.0031779	0.00652	6.4811	2.6962	0.0019656	0.00569
5-(3-methoxyphenyl)-N-((octahydro-1H-quinolizin-1-yl)methyl)-1H-pyrazole-3-carboxamide	0.0032989	-8.2438	2.95e-75	2.06e-73	0.17614	-2.5052	0.00059031	0.00199
5-Aminosalicylic acid	1.6487	0.72134	3.86e-06	1.15e-05	1.7018	0.76707	4.8e-07	4.71e-06
5'-Deoxy-5-fluorocytidine	0.001453	-9.4268	1.72e-67	3.55e-66	0.14562	-2.7798	0.0010915	0.0034
5-Hydroxy-3-indoleacetic acid	0.25795	-1.9548	0.0055376	0.0108	0.19404	-2.3656	2.1e-05	0.000121
5-hydroxy-7-(2-(4-(2-hydroxyethyl)piperazin-1-yl)-2-oxoethoxy)-2-phenyl-4H-chromen-4-one	5.3758	2.4265	0.00018302	0.000446	2.586	1.3707	0.047401	0.0895
5-Hydroxyindoleacetic acid	6.5194	2.7047	0.02885	0.0493	3.0843	1.6249	0.00055748	0.0019
5-Methylcytidine	1.3959	0.48115	0.01153	0.0213	0.19917	-2.3279	0.0027567	0.00766
5S,6S-epoxy-15R-hydroxy-ETE	80.675	6.334	0.00041252	0.00097	3.141	1.6512	0.047494	0.0896
6-{[1,8-dihydroxy-4-(3-methylbut-2-en-1-yl)-11-(2-methylprop-1-en-1-yl)-12-oxo-11,12-dihydro-5,10-dioxatetraphen-3-yl]oxy}-3,4,5-trihydroxyoxane-2-carboxylic acid	0.062001	-4.0116	2.84e-13	1.32e-12	0.50544	-0.98439	0.041349	0.0799
6-Methylcoumarin	9.2865	3.2151	0.027648	0.0476	5.3358	2.4157	0.0014793	0.00445
6-Thiourate	3.1534	1.6569	4.11e-13	1.89e-12	2.9003	1.5362	3.04e-11	7.28e-10
7-Acetoxy-6-methoxycoumarin	0.47815	-1.0645	3.2e-07	1.07e-06	0.64766	-0.62669	0.00011151	0.00049
7-Aminonitrazepam	0.0014594	-9.4204	2.55e-33	2.47e-32	0.12067	-3.0509	0.00031594	0.00115
7-methoxy-2-methyl-3-phenyl-4H-chromen-4-one	4.24e-06	-17.848	6.78e-52	8.48e-51	0.055211	-4.1789	1.51e-05	9.31e-05
7-Methoxy-6-methyl-2H-1-benzopyran-2-one	0.3636	-1.4596	6.53e-05	0.000168	0.76055	-0.39489	0.029356	0.0594
7-O-Methyl morroniside	0.0022347	-8.8057	3.85e-74	2.1e-72	0.16643	-2.587	3.29e-05	0.000177
8-(1,2-dihydroxypropan-2-yl)-9-hydroxy-2H,8H,9H-furo[2,3-h]chromen-2-one	148.52	7.2145	0.010394	0.0193	4.8846	2.2882	0.0053921	0.0136
9,12,13-TriHOME	4.2381	2.0834	4.04e-16	2.13e-15	2.7866	1.4785	2.41e-07	2.53e-06
9'-Carboxy-gamma-tocotrienol	0.00099595	-9.9716	1.2e-73	5.32e-72	0.12037	-3.0545	3.65e-05	0.000193
9-Decenoylcarnitine	0.614	-0.70369	0.0052277	0.0102	0.52531	-0.92875	0.00174	0.00511
9H-Carbazole-3-carboxaldehyde	1.15e-05	-16.412	8.98e-27	7.68e-26	0.11975	-3.0619	0.00132	0.00405
Acetyl tributyl citrate	1.8973	0.92394	0.0044781	0.00896	4.0558	2.02	0.0004761	0.00164
Acetylisoniazid	27.71	4.7923	0.00016054	0.000396	3.6906	1.8838	0.0094626	0.0219
Acetylproline	0.14103	-2.8259	1.02e-09	3.96e-09	0.12014	-3.0572	1.31e-08	1.77e-07
Acitretin	0.44263	-1.1758	3.31e-07	1.11e-06	0.59267	-0.75471	0.0039941	0.0105
Acutilobin	0.00012127	-13.009	2.4e-71	7.47e-70	0.059417	-4.073	7.07e-05	0.000338
Adenosine	0.067694	-3.8848	0.0005537	0.00128	0.024107	-5.3744	0.004798	0.0123
Agrocybenine	0.016876	-5.8889	4.94e-73	1.9e-71	0.26094	-1.9382	5.97e-05	0.000292
Ala-Ile	2.4766	1.3083	0.0024527	0.00514	1.9493	0.96298	0.0021868	0.00626
Almotriptan	4.7063	2.2346	0.0090039	0.0169	1.726	0.78747	6.24e-06	4.52e-05
alpha-Ketoisovaleric acid	13.651	3.7709	0.0043597	0.00874	7.3652	2.8807	0.0007633	0.00248
alpha-Linolenic acid	0.00066502	-10.554	3.94e-96	1.44e-93	0.22265	-2.1672	1.63e-07	1.79e-06
alpha-Tocopherol	0.0044419	-7.8146	1.72e-07	5.87e-07	0.0098471	-6.6661	2.28e-07	2.42e-06
Alprenolol	0.11317	-3.1434	1.71e-52	2.18e-51	0.5668	-0.81908	1.09e-05	7.04e-05
Amyl 2-furoate	5.9046	2.5618	0.0019408	0.00415	3.8925	1.9607	0.0003223	0.00117
angoletin	0.75338	-0.40856	4.58e-09	1.71e-08	0.33374	-1.5832	0.031075	0.0622
Aniline	0.63464	-0.65598	4.93e-13	2.25e-12	0.80418	-0.31441	2.01e-05	0.000118
Annuionone B	0.44755	-1.1599	0.00031777	0.000753	0.2082	-2.264	1e-05	6.6e-05
Anofinic acid	1.4203	0.50618	0.0041845	0.00844	0.77005	-0.37697	0.010257	0.0233
APC	0.062922	-3.9903	1e-15	5.17e-15	0.47585	-1.0714	0.010206	0.0232
Apigenin	1.3068	0.38601	0.0082695	0.0157	0.077921	-3.6818	6.58e-10	1.19e-08
apo-[3-methylcrotonoyl-CoA:carbon-dioxide ligase (ADP-forming)]	0.21424	-2.2227	9.07e-09	3.32e-08	0.29319	-1.7701	2.74e-08	3.54e-07
Apomorphine	135.86	7.086	0.00098531	0.00219	7.9454	2.9901	0.00035385	0.00126
arabinofuranosylguanine	0.00021469	-12.185	1.23e-62	1.83e-61	0.12611	-2.9872	4.26e-07	4.24e-06
Arachidonic acid	2.3649	1.2418	0.00053957	0.00125	4.1899	2.0669	4.31e-05	0.00022
Arginylphenylalanine	1.1918	0.25314	8.2e-08	2.82e-07	0.49157	-1.0245	0.0013119	0.00404
Artocarpin	2.4132	1.2709	1.05e-05	2.97e-05	0.2202	-2.1831	3.03e-06	2.46e-05
Artomunoxanthentrione epoxide	97.097	6.6014	3.52e-05	9.35e-05	6.2953	2.6543	3.66e-12	1.07e-10
Ascorbyl palmitate	0.00020706	-12.238	4.62e-18	2.79e-17	0.19525	-2.3566	0.0024579	0.00694
Atenolol	16.11	4.0099	3.39e-12	1.49e-11	7.0581	2.8193	2.41e-06	2e-05
Auraptene	2.1752	1.1212	0.0049854	0.0098	3.5339	1.8212	0.00028586	0.00106
Austalide B	0.35319	-1.5015	0.0081605	0.0155	0.1427	-2.809	0.0064785	0.0159
Azithromycin	0.41767	-1.2596	2.97e-05	7.94e-05	0.44122	-1.1804	0.00082357	0.00264
Benzothiazole	0.15452	-2.6942	4.21e-67	8.44e-66	0.40064	-1.3196	5.25e-08	6.39e-07
beta-Damascenone	19.871	4.3126	0.0015368	0.00333	5.2009	2.3788	0.016628	0.0361
betaine	3.8931	1.9609	3.29e-10	1.33e-09	6.796	2.7647	2.95e-12	9.18e-11
Bezafibrate	0.0012439	-9.6509	8.12e-59	1.13e-57	0.23081	-2.1152	0.0075263	0.0181
Bimatoprost	0.0025216	-8.6314	5.52e-29	4.86e-28	0.43855	-1.1892	0.00087247	0.00278
biochanin A	1.03e-05	-16.568	1.82e-71	5.78e-70	0.07127	-3.8106	0.00064654	0.00214
Biperiden	14.676	3.8754	5.04e-11	2.1e-10	4.9054	2.2944	4.03e-05	0.000208
Budesonide	0.00026023	-11.908	1.34e-64	2.16e-63	0.1498	-2.7389	2.46e-05	0.000138
Buprenorphine	43.677	5.4488	0.00023073	0.000557	0.3092	-1.6934	5.32e-06	3.97e-05
Butorphanol	0.24724	-2.016	5.3e-06	1.57e-05	1.4831	0.56858	0.0053754	0.0136
Caproic acid	0.30573	-1.7097	9.42e-10	3.68e-09	0.37653	-1.4092	2.23e-07	2.39e-06
Cephaloglycin	0.16386	-2.6095	9.48e-60	1.33e-58	0.69261	-0.52988	0.012683	0.0283
CHENODIOL	0.058648	-4.0918	1.45e-10	5.93e-10	0.44049	-1.1828	0.00063345	0.0021
Chlorin E6	0.10434	-3.2607	1.29e-30	1.19e-29	0.56808	-0.81584	0.0014452	0.00437
Choline	0.70292	-0.50856	2.48e-06	7.56e-06	0.6827	-0.55068	6.77e-13	2.41e-11
Chrysin	0.039421	-4.6649	1.18e-09	4.59e-09	0.71175	-0.49056	0.030818	0.0618
Cinnamic acid	0.42001	-1.2515	1.03e-06	3.28e-06	0.37473	-1.4161	3.22e-09	5.19e-08
Cinnamoylglycine	0.44287	-1.1751	6.66e-05	0.000171	0.35662	-1.4876	0.00017584	0.000712
Cinncassiol D2 glucoside	0.06646	-3.9114	1.33e-15	6.77e-15	0.43494	-1.2011	0.00016081	0.000655
cis-Methylbixin	0.039473	-4.663	5.56e-06	1.64e-05	0.027432	-5.188	1.39e-06	1.23e-05
Citbismine A	4.15e-06	-17.877	1.97e-56	2.69e-55	0.0621	-4.0093	0.020637	0.0437
Citbismine C	0.0023178	-8.753	3.59e-08	1.27e-07	0.1506	-2.7312	0.0012069	0.00373
Citric acid	1.9073	0.93151	0.019653	0.0349	0.031367	-4.9946	6.66e-09	9.63e-08
Citronellyl beta-sophoroside	1.7167	0.77962	0.004682	0.00929	0.49047	-1.0278	2.12e-05	0.000121
Citrusin B	2.2307	1.1575	0.00095638	0.00214	1.2554	0.3282	1.03e-06	9.43e-06
CMPF	36.23	5.1791	4.67e-09	1.74e-08	25.211	4.656	0.00011151	0.00049
Coniferyl aldehyde	0.2857	-1.8074	8.85e-27	7.62e-26	0.3326	-1.5882	2.57e-05	0.000143
Coprostanone	4.868	2.2833	4.54e-05	0.00012	11.777	3.558	2.58e-06	2.13e-05
Coriandrone D	5.2047	2.3798	5.59e-24	4.49e-23	0.56206	-0.83121	0.019878	0.0423
Cortodoxone	13.833	3.79	3.96e-10	1.58e-09	2.427	1.2792	1.98e-05	0.000116
Cortol	1.4791	0.5647	8.85e-07	2.84e-06	1.2797	0.35579	8.83e-05	0.000402
Corynoxine B	0.00024211	-12.012	3.18e-74	1.86e-72	0.12417	-3.0097	9.25e-06	6.24e-05
Cotinine	0.076696	-3.7047	0.033386	0.0564	0.12791	-2.9668	0.00082668	0.00264
CREATININE	4.5325	2.1803	9.08e-15	4.46e-14	1.5751	0.65547	0.00099421	0.00312
Crotamiton	0.12374	-3.0146	2.69e-19	1.75e-18	0.086068	-3.5384	2.19e-05	0.000125
Cryptotanshinone	0.00041822	-11.223	3.04e-65	5.18e-64	0.50538	-0.98457	5.03e-06	3.77e-05
Cucurbitacin C	3.3156	1.7293	0.0010271	0.00228	1.7226	0.78456	6.7e-08	8.03e-07
Cuscohygrine	0.12947	-2.9493	1.98e-32	1.86e-31	0.35843	-1.4802	1.45e-05	9.03e-05
Cyclo(Leu-Pro)	0.068304	-3.8719	3.25e-34	3.23e-33	0.19512	-2.3575	0.00079477	0.00256
Cyclo(proline-leucine)	0.085299	-3.5513	1.26e-16	6.92e-16	0.26768	-1.9014	0.0013488	0.00412
Cycloartocarpin	0.00014779	-12.724	4.38e-76	3.77e-74	0.12071	-3.0503	0.00011236	0.000492
Cyclo-prolylglycine	0.4307	-1.2152	4.73e-05	0.000124	0.45097	-1.1489	1.41e-07	1.58e-06
Cysteinyl-Isoleucine	0.0010833	-9.8504	2.82e-24	2.28e-23	0.12761	-2.9701	0.0081914	0.0196
Darunavir	0.0060775	-7.3623	1.68e-15	8.5e-15	0.057801	-4.1128	0.00067665	0.00221
Daucosterol	2.0216	1.0155	4.24e-07	1.4e-06	0.49416	-1.0169	0.0102	0.0232
decyl acetate	0.0033418	-8.2251	2.46e-102	1.2e-99	0.16571	-2.5933	1.5e-05	9.27e-05
Dehydroepiandrosterone	2.2982	1.2005	0.0081758	0.0155	0.17993	-2.4745	0.00066461	0.00218
Dehydroisoandrosterone sulfate	0.1299	-2.9445	1.79e-11	7.57e-11	0.30931	-1.6929	0.0013434	0.00411
Dehydroxyzyleuton	0.00056871	-10.78	2.5e-53	3.24e-52	0.15499	-2.6897	0.0016001	0.00475
De-O-methylsterigmatocystin	4.44e-05	-14.459	5.63e-72	1.92e-70	0.13887	-2.8482	0.00011862	0.000516
Deoxyribose 5-phosphate	0.20778	-2.2669	7.41e-11	3.06e-10	0.10788	-3.2125	5.37e-14	2.31e-12
Desonide	0.039877	-4.6483	4.06e-18	2.48e-17	0.42069	-1.2492	0.0028957	0.008
D-Glucuronic acid	17.323	4.1146	1.85e-07	6.29e-07	33.984	5.0868	1.43e-15	9.96e-14
Diethanolamine	0.31474	-1.6677	0.00015656	0.000387	0.31129	-1.6837	0.00036193	0.00129
Diflubenzuron	0.10941	-3.1922	6.15e-32	5.7e-31	0.73157	-0.45094	6.8e-09	9.75e-08
Dihomo-gamma-linolenic acid	0.17927	-2.4798	1.59e-70	4.48e-69	0.36659	-1.4478	0.00012117	0.000526
Dihydrofukinolide	1.37e-05	-16.153	2.22e-84	4.06e-82	0.040338	-4.6317	0.00025105	0.000956
Diphenhydramine	0.097723	-3.3552	1.91e-65	3.32e-64	0.48641	-1.0398	3.67e-05	0.000193
Diphenylamine	478.11	8.9012	1.62e-16	8.8e-16	2.7578	1.4635	0.00015793	0.000645
Dipiperamide C	0.049565	-4.3345	1.43e-26	1.21e-25	0.43654	-1.1958	0.00015631	0.00064
Disipal	0.4138	-1.273	1.2e-06	3.78e-06	0.5194	-0.94508	9e-05	0.000409
Disulfiram	0.15391	-2.6998	1.43e-66	2.75e-65	0.69002	-0.53529	0.018555	0.0397
Dityrosine	0.75769	-0.40031	2.05e-06	6.32e-06	0.13904	-2.8464	0.00015323	0.000632
DL-2-Aminooctanoic acid	8.2006	3.0357	5.45e-07	1.77e-06	0.054067	-4.2091	0.012688	0.0283
Dobutamine	465.2	8.8617	1.16e-05	3.25e-05	9.3135	3.2193	0.0002213	0.000865
Docosahexaenoic acid	2.6396	1.4003	3.96e-06	1.17e-05	5.7078	2.5129	1.43e-05	8.94e-05
Docosahexaenoyl Ethanolamide	0.00046879	-11.059	1.03e-81	1.26e-79	0.29803	-1.7465	0.00026571	0.000994
Docosapentaenoic acid (22n-6)	0.0014085	-9.4716	1.55e-61	2.25e-60	0.47159	-1.0844	0.00029814	0.0011
Drotaverine	0.13109	-2.9314	1.46e-34	1.46e-33	0.1328	-2.9127	4.52e-05	0.000229
Dukunolide D	9.27e-05	-13.397	9.84e-66	1.78e-64	0.11766	-3.0874	1.61e-05	9.75e-05
dUMP	0.013372	-6.2247	0.0025263	0.00526	0.15681	-2.6729	0.0013156	0.00404
Dynorphin B (10-13)	0.026188	-5.255	3.64e-18	2.25e-17	0.42713	-1.2273	0.037565	0.0736
Ectoine	3.5604	1.832	0.00020696	0.0005	4.0009	2.0003	0.0020768	0.00599
Edetic Acid	202.26	7.6601	1.05e-08	3.8e-08	0.033089	-4.9175	0.00025925	0.000977
Eicosapentaenoic acid	3.089	1.6271	0.02532	0.044	1.367	0.45106	4.47e-05	0.000228
Eplerenone	4.3048	2.106	1.8e-05	4.94e-05	2.9445	1.558	0.0019788	0.00572
Eremopetasinorol	0.011685	-6.4193	9.33e-67	1.82e-65	0.33809	-1.5645	0.00078132	0.00252
Eremopetasitenin B2	0.055785	-4.164	2.12e-22	1.63e-21	0.45513	-1.1357	0.0015416	0.0046
Erucamide	3.9576	1.9846	8.73e-15	4.3e-14	2.0609	1.0433	6.28e-06	4.52e-05
Erythrose	0.0016835	-9.2143	2.13e-75	1.56e-73	0.23485	-2.0902	1.26e-05	7.95e-05
Esmolol	3.61e-05	-14.757	1.63e-14	7.86e-14	0.35802	-1.4819	0.012229	0.0274
Ethyl 3-hydroxyoctanoate O-[glucosyl-(1-&gt;6)-glucoside]	0.0015994	-9.2882	4.93e-17	2.73e-16	0.21859	-2.1937	0.046745	0.0886
Eugenol	51.911	5.698	0.0010762	0.00238	2.0464	1.0331	0.0022124	0.00631
Eupafolin	2.7142	1.4405	0.00017251	0.000423	0.11074	-3.1747	5.27e-09	7.94e-08
FA 18:2+2O	4.4759	2.1622	4.8e-05	0.000126	5.3216	2.4118	7.14e-05	0.000339
Famotidine	2.6865	1.4258	0.0068658	0.0131	1.5179	0.60208	9.59e-06	6.41e-05
Ferulic acid	9.43e-05	-13.373	3.82e-69	8.87e-68	0.057906	-4.1101	2.14e-06	1.82e-05
Flavidulol C	0.098709	-3.3407	2.44e-35	2.52e-34	0.30977	-1.6907	7.63e-08	8.85e-07
Flavone	0.00025863	-11.917	7.39e-24	5.91e-23	0.059801	-4.0637	1.82e-05	0.000109
Flurandrenolide	0.0026913	-8.5375	9.45e-16	4.92e-15	6.087	2.6057	1.32e-14	6.43e-13
Fragransol D	1.9793	0.98498	3.38e-18	2.1e-17	1.5987	0.67686	2.43e-08	3.2e-07
Fumaric acid	0.55574	-0.84753	0.00096734	0.00216	0.2632	-1.9258	0.0018885	0.0055
Galactonic acid	4.92e-06	-17.632	7.9e-74	3.98e-72	0.057476	-4.1209	9.62e-06	6.41e-05
Galangin	18.65	4.2211	2.91e-06	8.79e-06	22.758	4.5083	1.28e-06	1.16e-05
gamma-Glutamylleucine	0.45457	-1.1374	0.049414	0.0805	0.2948	-1.7622	0.00010653	0.000471
gamma-Glutamyltyrosine	0.0001638	-12.576	1.86e-75	1.44e-73	0.37431	-1.4177	7.27e-05	0.000344
gamma-sitosterol	3.3106	1.7271	0.0020624	0.00437	8.3887	3.0684	7.61e-05	0.000352
Ganoderic acid alpha	2.4e-06	-18.671	8.19e-16	4.28e-15	0.04408	-4.5037	0.033938	0.0673
Ganoderic acid I	2.3358	1.2239	9.62e-09	3.51e-08	1.8464	0.88469	0.00019124	0.00076
Ganolactone B	2.4649	1.3015	0.0010174	0.00226	5.2083	2.3808	7.69e-13	2.62e-11
Garcinia acid	7.9129	2.9842	2.26e-14	1.08e-13	4.937	2.3036	2.29e-07	2.42e-06
Gentamicin	0.076581	-3.7069	1.06e-12	4.82e-12	0.30451	-1.7155	0.040431	0.0784
Gibberellin A1 glucosyl ester	2.7106	1.4386	0.017917	0.0322	5.5358	2.4688	1.57e-11	4.18e-10
Gibberellin A55	2954.6	11.529	8.62e-26	7.21e-25	0.67845	-0.55968	0.014122	0.0312
Gingerglycolipid B	0.00023166	-12.076	2.96e-76	2.89e-74	0.10826	-3.2074	0.00010474	0.000464
Ginkgolide C	4.9683	2.3127	2.33e-05	6.32e-05	3.5103	1.8116	0.0039757	0.0104
Glabrol	0.20178	-2.3092	6.27e-33	5.96e-32	0.44782	-1.159	0.0031574	0.00861
Glucoconvallasaponin B	0.24489	-2.0298	0.00052362	0.00122	0.34475	-1.5364	0.0033036	0.00894
Glutamic acid	0.55918	-0.83861	0.00031192	0.000741	0.59098	-0.75881	0.00019413	0.000767
GLYCERALDEHYDE	0.56146	-0.83273	0.0019899	0.00424	0.69889	-0.51686	0.045443	0.0865
Glycocholic Acid	5.23e-05	-14.223	5.75e-19	3.64e-18	0.086242	-3.5355	0.024732	0.0514
glycodeoxycholic acid	0.00016544	-12.561	2.11e-22	1.62e-21	0.13664	-2.8716	0.027137	0.0554
Guaifenesin	0.00045165	-11.113	2.79e-48	3.34e-47	0.11555	-3.1135	0.0083235	0.0197
Guanethidine	0.38138	-1.3907	5.05e-34	4.95e-33	0.58807	-0.76593	0.00094723	0.00298
Halothane	24.737	4.6286	4.62e-07	1.51e-06	1.4857	0.5711	1.31e-06	1.16e-05
Harmane	115.19	6.8478	0.0013845	0.00301	5.8049	2.5373	0.0034747	0.0093
Harmol	0.0021545	-8.8584	3.67e-25	3.02e-24	0.17543	-2.511	2.59e-11	6.52e-10
henicosanoic acid	2.4664	1.3024	2.31e-29	2.08e-28	2.0576	1.041	1.07e-19	1.04e-17
Herniarin	1.8458	0.88422	0.015922	0.0288	0.74122	-0.43202	0.045137	0.086
Hexaethylene glycol	0.4779	-1.0652	8.96e-07	2.86e-06	0.56892	-0.81369	0.010038	0.023
Hexanoylglycine	4.038	2.0136	4.72e-17	2.63e-16	1.5112	0.59568	6.05e-05	0.000295
Hexyl 3-mercaptobutanoate	0.39514	-1.3396	0.0037348	0.0076	0.0032533	-8.2639	1.9e-25	5.54e-23
HIPPURATE	0.083758	-3.5776	5.3e-05	0.000138	0.062257	-4.0056	4.81e-05	0.000241
Hippuric acid	135.41	7.0811	0.010193	0.019	6.5818	2.7185	0.0049229	0.0126
His	5.271	2.3981	2.83e-19	1.83e-18	3.3547	1.7462	1.31e-10	2.73e-09
Hordenine	0.57838	-0.78992	1.65e-12	7.37e-12	0.65092	-0.61945	7.54e-14	3.15e-12
Hovenidulcioside A2	1.94e-05	-15.655	4.12e-65	6.84e-64	0.08057	-3.6336	1.05e-05	6.79e-05
Hydralazine acetone hydrazone	0.00058724	-10.734	7.24e-36	7.51e-35	0.075698	-3.7236	1.59e-25	5.54e-23
Hydrocotarnine	0.22686	-2.1401	5.94e-13	2.7e-12	1.2656	0.33984	0.0096881	0.0223
Hypaphorine	11.563	3.5314	0.014121	0.0258	7.0945	2.8267	0.0048775	0.0125
HYPOXANTHINE	0.30723	-1.7026	6.75e-08	2.34e-07	0.041685	-4.5843	9.29e-07	8.65e-06
Idoxuridine	3.2415	1.6967	0.0048804	0.00962	0.15815	-2.6607	0.0001234	0.000532
Imidaprilat	2.15e-05	-15.503	7.38e-39	8.06e-38	0.080927	-3.6272	9.65e-06	6.41e-05
Imperatorin	0.080059	-3.6428	5.09e-55	6.71e-54	0.59513	-0.74872	0.0086495	0.0203
INDOLE	0.3868	-1.3703	0.019352	0.0345	0.42249	-1.243	0.021716	0.0457
Indole-3-acetaldehyde	0.33795	-1.5651	0.00012071	0.000302	0.28084	-1.8322	7.47e-11	1.68e-09
Indole-3-carbinol	28.159	4.8155	1.11e-05	3.14e-05	3.7677	1.9137	0.00033959	0.00123
Indole-3-carboxaldehyde	42.847	5.4211	6.87e-05	0.000176	0.60204	-0.73206	1.72e-05	0.000104
Indole-3-carboxyaldehyde	0.36497	-1.4541	8.73e-05	0.000222	0.2809	-1.8319	7.33e-09	1.03e-07
Indole-3-propionic acid	13.101	3.7117	0.0024736	0.00517	5.8828	2.5565	0.00039571	0.0014
Indoleacetic acid	0.13046	-2.9383	0.0019026	0.00408	0.11048	-3.1782	3.95e-06	3.08e-05
Indoleacrylic acid	3.9115	1.9677	6.23e-06	1.83e-05	12.25	3.6147	0.00042704	0.00149
Indolelactic acid	128.5	7.0056	4.67e-26	3.93e-25	28.528	4.8343	2.73e-08	3.54e-07
Isobutyryl-L-carnitine	85.17	6.4123	0.011478	0.0212	10.975	3.4561	0.00099437	0.00312
Isocurcumenol	4.3217	2.1116	1.71e-05	4.72e-05	5.7824	2.5317	8.46e-08	9.74e-07
Isocycloheterophyllin	18.85	4.2365	4.05e-08	1.42e-07	13.412	3.7455	0.00085309	0.00272
Isomurolic acid	1.711	0.77483	3.9e-07	1.29e-06	1.3586	0.44212	0.0014943	0.00448
ISOPALMITIC ACID	0.36952	-1.4363	0.0012321	0.0027	0.25683	-1.9611	0.016002	0.0349
isorhamnetin	0.31913	-1.6478	0.0019086	0.00409	43.176	5.4321	1.4e-10	2.89e-09
Isorhynchophylline	0.00019891	-12.296	1.96e-70	5.4e-69	4.4791	2.1632	3.42e-06	2.7e-05
Janthitrem C	0.064523	-3.954	0.0083484	0.0158	4.6132	2.2058	0.00061978	0.00206
Kanzonol V	0.0010003	-9.9654	1.28e-55	1.72e-54	0.20017	-2.3207	5.99e-06	4.38e-05
kavain	0.0001255	-12.96	1.9e-72	6.6e-71	0.12937	-2.9504	0.00027936	0.00104
L-(+)-Arginine	0.55853	-0.84028	3.73e-06	1.11e-05	0.79839	-0.32483	0.0034252	0.00922
L-5-Oxoproline	0.79294	-0.33472	0.0048203	0.00954	0.77081	-0.37556	5.43e-10	1.03e-08
Labetalol	0.0046433	-7.7506	2.15e-70	5.82e-69	0.19812	-2.3355	2.11e-05	0.000121
L-Acetylcarnitine	1.4019	0.48734	1.77e-05	4.88e-05	1.4046	0.49016	0.00056553	0.00192
L-ALANINE	0.77929	-0.35976	0.00028864	0.000688	0.81474	-0.29559	2.3e-06	1.93e-05
L-beta-aspartyl-L-serine	0.030895	-5.0165	4.9e-10	1.94e-09	0.30771	-1.7003	9.07e-05	0.00041
L-beta-aspartyl-L-threonine	0.05476	-4.1907	3.72e-40	4.19e-39	0.49849	-1.0044	1.51e-06	1.32e-05
L-Carnitine	0.70561	-0.50306	8.9e-07	2.85e-06	0.75979	-0.39633	4.68e-13	1.76e-11
L-cis-Cyclo(aspartylphenylalanyl)	2.4723	1.3058	0.00028296	0.000676	1.3891	0.47418	5.81e-10	1.06e-08
leonurine	3.8212	1.934	0.049464	0.0805	1.5955	0.67401	0.04321	0.0828
Leukotriene E4	8.64e-06	-16.821	4.87e-65	8.01e-64	0.072542	-3.785	0.00068483	0.00223
Leu-Leu-Leu	5.499	2.4592	0.026623	0.046	0.17074	-2.5501	0.0077026	0.0185
LEVODOPA	0.001651	-9.2425	2.18e-82	3.19e-80	0.22471	-2.1539	9.84e-06	6.51e-05
Licarin C	1.7739	0.82692	6.7e-07	2.16e-06	1.9478	0.96185	2.82e-11	6.98e-10
Limonin	0.059332	-4.0751	1.1e-39	1.21e-38	0.36448	-1.4561	1.63e-14	7.68e-13
Linalyl propionate	7.0065	2.8087	0.007048	0.0135	4.7046	2.2341	0.0016142	0.00479
Linoleyl Carnitine	1.4448	0.53083	7.52e-05	0.000192	0.79101	-0.33823	0.029929	0.0603
Liquiritigenin	0.55507	-0.84927	3.66e-06	1.09e-05	0.78751	-0.34463	2.06e-10	4.19e-09
L-kynurenine	0.44192	-1.1781	0.0042942	0.00865	0.38988	-1.3589	0.00023241	0.000897
Lotaustralin	0.15966	-2.6469	2.79e-08	9.89e-08	0.11884	-3.0729	5.47e-06	4.06e-05
LPC 18:1	0.19494	-2.3589	0.007299	0.0139	2.2932	1.1974	0.00046606	0.00161
L-Phenylalanine	0.23331	-2.0997	0.00028595	0.000682	0.16514	-2.5983	7.63e-06	5.3e-05
L-Tryptophan	113.33	6.8244	0.002762	0.00572	11.27	3.4944	0.00042291	0.00148
L-Tyrosine	0.42906	-1.2207	0.0049733	0.00979	3.1872	1.6723	9.1e-06	6.19e-05
Lucidenic acid A	2.2799	1.189	0.0019881	0.00424	5.171	2.3704	3.17e-09	5.19e-08
Luteolin	0.12816	-2.9639	6.2e-42	7.09e-41	31.574	4.9807	3.87e-13	1.49e-11
LysoPA(0:0/18:1(9Z))	4.9061	2.2946	3.04e-06	9.17e-06	4.0608	2.0218	3.17e-05	0.000172
LysoPC(16:0/0:0)	0.0096972	-6.6882	1.07e-15	5.48e-15	0.10401	-3.2651	5.05e-11	1.19e-09
LysoPC(18:2(9Z,12Z)/0:0)	0.087646	-3.5122	1.77e-20	1.24e-19	0.067161	-3.8962	2.18e-07	2.37e-06
LysoPC(18:3(6Z,9Z,12Z)/0:0)	0.33726	-1.5681	0.013334	0.0244	0.17487	-2.5157	0.011303	0.0255
LysoPC(22:4(7Z,10Z,13Z,16Z)/0:0)	1.7147	0.77793	0.041169	0.0681	0.16863	-2.5681	0.0073163	0.0177
LysoPC(22:6(4Z,7Z,10Z,13Z,16Z,19Z)/0:0)	0.82745	-0.27325	0.030564	0.052	0.47394	-1.0772	0.00025265	0.000957
LysoPC(6:0/0:0)	0.00080258	-10.283	6.76e-60	9.6e-59	0.19514	-2.3574	0.0013796	0.0042
LysoPE(0:0/18:2(9Z,12Z))	0.00021285	-12.198	6.05e-18	3.6e-17	0.053195	-4.2326	0.00043362	0.00151
LysoPE(0:0/22:6(4Z,7Z,10Z,13Z,16Z,19Z))	2.59e-05	-15.235	6.56e-20	4.48e-19	0.16296	-2.6175	0.014799	0.0326
LysoPI(0:0/18:0)	6.71e-05	-13.864	1.12e-27	9.76e-27	0.097586	-3.3572	0.0057409	0.0143
LysoPI(18:1(9Z)/0:0)	8.1155	3.0207	1.04e-06	3.29e-06	16.308	4.0275	1.02e-05	6.68e-05
LysoPI(20:4(5Z,8Z,11Z,14Z)/0:0)	65.599	6.0356	0.00044612	0.00105	10.5	3.3923	3.15e-06	2.53e-05
Macrophorin D	0.0022513	-8.7951	1.28e-17	7.41e-17	0.13175	-2.9241	0.017692	0.038
Malic acid	0.65531	-0.60976	0.00017592	0.00043	0.69213	-0.53089	3.16e-06	2.53e-05
Maltol	3.4053	1.7678	0.006382	0.0123	1.2412	0.31176	0.0071088	0.0172
Medicagenic acid	1.13e-06	-19.76	4.53e-35	4.61e-34	0.0342	-4.8699	0.042363	0.0816
Melilotoside	1.4e-05	-16.126	2.29e-70	6.09e-69	0.077698	-3.686	1.89e-05	0.000112
Melleolide B	2.7771	1.4736	0.042498	0.0699	0.35793	-1.4823	0.019006	0.0406
Methacycline	0.071352	-3.8089	8.73e-37	9.12e-36	0.50257	-0.99262	9.54e-05	0.000429
Methadone	1.4e-06	-19.444	1.64e-53	2.14e-52	0.066538	-3.9097	0.00077044	0.0025
Methionine	0.55129	-0.85911	0.00037017	0.000872	0.67913	-0.55823	1.51e-06	1.32e-05
Methionyl butyrate	0.00012067	-13.017	4.31e-70	1.09e-68	0.13112	-2.9311	5.95e-05	0.000292
Methyl methanethiosulfonate	0.70008	-0.51441	9.4e-12	4.09e-11	0.82023	-0.28589	3.51e-12	1.07e-10
methyl palmitate	15.239	3.9297	0.0013143	0.00287	1.9633	0.97328	0.038501	0.0753
Methyl sorbate	0.34705	-1.5268	1.9e-10	7.72e-10	0.32019	-1.643	2.24e-09	3.73e-08
Methylergonovine	4.67e-06	-17.707	2.17e-20	1.52e-19	0.071708	-3.8017	0.046268	0.0878
Methyleugenol	0.0028479	-8.4559	6.27e-68	1.33e-66	0.10827	-3.2072	7.44e-05	0.000348
Metoprolol	15.252	3.9309	0.00088376	0.00199	6.032	2.5926	0.00056852	0.00192
MG(0:0/22:4(7Z,10Z,13Z,16Z)/0:0)	6.5629	2.7143	0.0051784	0.0102	8.4782	3.0838	0.00066717	0.00219
Miglitol	0.61008	-0.71292	3.58e-16	1.9e-15	0.77794	-0.36227	9.23e-10	1.63e-08
Miltirone	0.48871	-1.0329	0.00086142	0.00194	0.54556	-0.8742	0.0031342	0.00856
Mitiglinide	0.0093785	-6.7364	4.29e-64	6.75e-63	0.11841	-3.0781	0.00018158	0.000731
Moexipril	1.36e-05	-16.171	6.34e-71	1.89e-69	0.06979	-3.8408	1.6e-05	9.75e-05
Monoisobutyl phthalic acid	0.25368	-1.9789	1.05e-29	9.49e-29	0.57546	-0.7972	1.01e-08	1.41e-07
Monoolein	0.45987	-1.1207	0.00011379	0.000286	0.40775	-1.2942	0.0019286	0.00561
myrcene	0.55505	-0.84932	3.28e-06	9.83e-06	0.54305	-0.88084	0.0068232	0.0166
Myristic acid	1.6299	0.70482	0.00036226	0.000856	1.3588	0.44229	0.01277	0.0284
N-(1-Deoxy-1-fructosyl)tryptophan	0.13671	-2.8708	1.26e-44	1.48e-43	0.64885	-0.62404	0.0030116	0.0083
N-(1-Deoxy-1-fructosyl)tyrosine	0.045922	-4.4447	1.37e-30	1.26e-29	0.53166	-0.91142	0.011005	0.0249
N-(3-acetamidopropyl)pyrrolidin-2-one	10.393	3.3776	0.0040357	0.00817	4.8066	2.265	0.0011805	0.00366
N,N'-Bis(g-glutamyl)-3,3'-(1,2-propylenedithio)dialanine	0.00010219	-13.256	1.26e-65	2.26e-64	0.1241	-3.0105	0.00049727	0.0017
N,N'-diacetylchitobiose	3.108	1.636	1.99e-08	7.11e-08	2.4058	1.2665	0.0001142	0.000498
N,N'-Diacetylhydrazine	0.74862	-0.41769	0.00095928	0.00215	0.80217	-0.31802	5.3e-05	0.000264
N,N-Didesmethyltramadol	31.043	4.9562	3.03e-07	1.02e-06	3.2636	1.7065	0.0033545	0.00905
N,N-Dimethylformamide	0.53544	-0.9012	4.6e-15	2.29e-14	0.73264	-0.44882	5.14e-09	7.83e-08
N-Acetylphenylalanine	0.64715	-0.62783	0.00057957	0.00133	0.0035115	-8.1537	1.46e-06	1.29e-05
N-Acetyltryptophan	0.19975	-2.3237	2.62e-05	7.07e-05	0.0083539	-6.9033	1.09e-06	9.96e-06
Naringenin	3.98e-06	-17.94	6.02e-87	1.47e-84	0.086979	-3.5232	5.3e-07	5.13e-06
Nateglinide	1.4e-05	-16.12	7.95e-21	5.73e-20	0.60087	-0.73486	0.0084824	0.02
N-Carbamoyl-2-amino-2-(4-hydroxyphenyl)acetic acid	0.24188	-2.0476	2.1e-06	6.44e-06	0.24073	-2.0545	1.02e-05	6.69e-05
Neferine	0.00014895	-12.713	3.53e-60	5.06e-59	0.14377	-2.7982	0.0014798	0.00445
Neuroprotectin D1	0.016503	-5.9212	1.27e-68	2.9e-67	0.085271	-3.5518	1.13e-05	7.26e-05
N-Hexadecanoylpyrrolidine	2.2608	1.1768	7.98e-19	5.01e-18	1.9961	0.99719	1.18e-16	9.6e-15
N-Jasmonoylisoleucine	3.1483	1.6546	1.17e-14	5.67e-14	1.4367	0.5228	0.0011739	0.00365
N-Methylethanolaminium phosphate	3.8398	1.941	1.08e-11	4.67e-11	0.58838	-0.76518	2.31e-13	9.12e-12
Norendoxifen	0.0025262	-8.6288	8.47e-70	2.1e-68	0.11851	-3.0769	0.00028956	0.00107
Nor-psi-tropine	65.399	6.0312	1.64e-15	8.35e-15	2.0694	1.0492	0.035203	0.0695
Novobiocin	0.00051801	-10.915	6.19e-68	1.33e-66	0.10362	-3.2706	2.98e-06	2.45e-05
N-phosphocreatinate(2-)	9.6469	3.2701	8.74e-05	0.000222	36.234	5.1793	1.78e-11	4.55e-10
O-Acetyl-L-homoserine	0.48969	-1.0301	2.59e-07	8.76e-07	0.16787	-2.5746	3.46e-17	3.16e-15
Octadecanamide	1.9614	0.97189	2.2e-08	7.81e-08	2.3003	1.2018	9.06e-12	2.45e-10
Octaethylene glycol	0.014334	-6.1244	5.44e-32	5.07e-31	0.42362	-1.2392	0.0056372	0.0141
O-Deethylated candesartan	4.156	2.0552	5.61e-12	2.46e-11	0.47951	-1.0604	0.0083176	0.0197
O-Desmethylangolensin	2.4229	1.2767	0.027203	0.0469	0.02047	-5.6103	8.55e-06	5.87e-05
Oleic acid	2.1747	1.1208	1.52e-05	4.21e-05	3.7014	1.8881	7.8e-06	5.38e-05
Oleoylcarnitine	0.17871	-2.4843	0.011094	0.0206	0.18023	-2.4721	1.31e-07	1.47e-06
Olopatadine n-oxide	1.42e-05	-16.101	8.71e-82	1.16e-79	0.070843	-3.8192	0.00012966	0.000554
OR-1896	0.55319	-0.85414	0.0075047	0.0143	0.33626	-1.5723	3.21e-15	1.95e-13
Oseltamivir	0.77279	-0.37186	0.029896	0.051	0.6566	-0.60691	0.030214	0.0607
PA(O-20:4(5Z,8Z,11Z,14Z)/2:0)	0.00022168	-12.139	1.51e-92	4.42e-90	0.023102	-5.4358	1.18e-20	1.33e-18
Palmitic acid	1.8691	0.90231	8.81e-08	3.03e-07	2.189	1.1303	0.00014155	0.000596
Pandamarilactone 31	0.000662	-10.561	6.9e-64	1.07e-62	0.097665	-3.356	0.00033219	0.00121
PC(16:1(9Z)/22:6(4Z,7Z,10Z,13Z,16Z,19Z))	0.54627	-0.87231	2.89e-05	7.75e-05	0.59924	-0.73879	0.021794	0.0458
PE(14:0/14:0)	0.0022242	-8.8125	8.1e-75	5.38e-73	0.16397	-2.6085	8.23e-07	7.86e-06
Pentacarboxyl porphyrinogen III	0.13212	-2.9201	6.4e-65	1.04e-63	0.59625	-0.74602	3.24e-06	2.57e-05
Pentoxifylline	0.055836	-4.1627	1.05e-25	8.75e-25	0.52927	-0.91792	0.025487	0.0526
Perfluorooctanesulfonic acid	76.578	6.2589	5.57e-15	2.76e-14	65.753	6.039	5.75e-10	1.06e-08
Perulactone	0.10426	-3.2617	9.45e-05	0.00024	0.20788	-2.2662	0.0007729	0.0025
PGP(a-13:0/i-16:0)	0.44257	-1.176	0.0067441	0.0129	0.30338	-1.7208	0.00020913	0.000822
Phaseolic acid	0.00071716	-10.445	1.66e-69	4.04e-68	0.11212	-3.1568	0.00025477	0.000962
Phendimetrazine	63.718	5.9936	2.03e-17	1.16e-16	2.7013	1.4337	0.00090457	0.00287
Phenethyl 6-galloylglucoside	7.9407	2.9893	0.004561	0.00912	3.071	1.6187	6.16e-11	1.41e-09
Pheniramine	1.4401	0.52617	0.00049283	0.00115	0.22408	-2.1579	0.00046431	0.0016
Phenylacetic acid	76.504	6.2575	1.61e-25	1.33e-24	2.3444	1.2292	0.007403	0.0178
Phenylacetylglutamine	22.815	4.5119	5.2e-13	2.37e-12	23.004	4.5238	5.72e-13	2.09e-11
Phenylalanine	1.8118	0.85739	1.74e-06	5.37e-06	0.046569	-4.4245	2.21e-05	0.000125
Phenylalanine betaine	98.32	6.6194	4.53e-08	1.58e-07	0.39991	-1.3222	0.0090968	0.0212
Phenylbutazone	5.87e-06	-17.379	2.67e-74	1.63e-72	0.064987	-3.9437	7.51e-05	0.00035
Phytosphingosine	1.3139	0.39383	7.48e-10	2.94e-09	0.68534	-0.54512	0.00025184	0.000956
PI(16:0/20:2(11Z,14Z))	3.2851	1.7159	0.00065716	0.0015	2.8342	1.5029	0.00014378	0.000602
PI(16:0/22:4(10Z,13Z,16Z,19Z))	2.4532	1.2946	5.38e-09	1.99e-08	0.28987	-1.7865	7.62e-08	8.85e-07
Polyethylene, oxidized	0.34491	-1.5357	0.028604	0.049	0.1461	-2.775	0.0023731	0.00672
Polypropylene glycol (m w 1,200-3,000)	81.447	6.3478	1.13e-06	3.58e-06	3.6741	1.8774	0.016798	0.0363
Porphobilinogen	4.03e-05	-14.6	5.49e-66	1.02e-64	0.066163	-3.9178	7.29e-08	8.6e-07
Prilocaine	0.00060049	-10.702	8.08e-72	2.63e-70	0.17249	-2.5354	0.00010212	0.000457
Propantheline	3.132	1.6471	0.046636	0.0762	1.7675	0.82173	0.0028324	0.00784
Propoxyphene	0.048822	-4.3563	2.69e-67	5.46e-66	0.14864	-2.7501	3.51e-05	0.000187
Protobassic acid	0.0024576	-8.6685	1.02e-108	7.47e-106	0.14121	-2.8241	2.12e-06	1.81e-05
Pteroside B	0.17714	-2.497	6.13e-66	1.12e-64	0.67736	-0.562	0.0003957	0.0014
Pterostilbene	0.0015988	-9.2888	4.74e-18	2.84e-17	0.17335	-2.5282	0.0035806	0.00957
Pyridoxamine 5'-phosphate	0.20607	-2.2788	2.19e-08	7.81e-08	0.48926	-1.0313	0.0019454	0.00564
PYRIDOXINE	0.16855	-2.5687	0.0090404	0.017	0.12167	-3.039	4.3e-06	3.29e-05
Pyroglutamic acid	0.63287	-0.66001	0.01608	1.7937	0.10184	-3.2957	1.18e-13	4.78e-12
Quillaic acid 3-[galactosyl-(1-&gt;2)-glucuronide]	2.9221	1.547	0.00010843	0.000273	1.4	0.48538	0.017422	0.0375
quinidine	7.534	2.9134	0.021386	0.0377	4.4279	2.1466	0.0018326	0.00535
Quinone	0.4002	-1.3212	6.5e-06	1.9e-05	0.27941	-1.8396	0.00026535	0.000994
resveratrol	0.00050443	-10.953	2.55e-64	4.06e-63	0.12023	-3.0561	4.01e-05	0.000208
Ribitol	0.32918	-1.603	0.0045713	0.00912	0.31317	-1.675	0.0030386	0.00833
RICININE	0.0029711	-8.3948	8.05e-71	2.31e-69	0.19624	-2.3493	0.00034244	0.00123
Rupatadine	3e-06	-18.348	8.23e-20	5.5e-19	0.050153	-4.3175	0.0026595	0.00741
rutamarin	357.57	8.4821	9.65e-06	2.75e-05	10.45	3.3854	1.91e-05	0.000113
Salvianolic acid F	0.58939	-0.76271	5.23e-09	1.94e-08	0.5867	-0.7693	3.09e-21	4.1e-19
sebacic acid	1.5649	0.64604	4.7e-18	2.83e-17	0.32649	-1.6149	0.016021	0.0349
Sertindole	0.0062891	-7.3129	1.02e-55	1.38e-54	0.22882	-2.1277	0.00022733	0.000879
Shikimic Acid	0.040435	-4.6283	4.03e-86	8.43e-84	0.25887	-1.9497	1.52e-09	2.58e-08
Simulanoquinoline	6.28e-05	-13.959	3.13e-48	3.72e-47	0.12065	-3.0511	0.017691	0.038
sinapyl alcohol	0.30076	-1.7333	1.16e-06	3.68e-06	0.42282	-1.2419	0.00015299	0.000632
S-Isopropyl 3-methylbut-2-enethioate	0.11202	-3.1581	1.29e-05	3.62e-05	0.065635	-3.9294	1.26e-09	2.16e-08
Sofalcone	1.71e-05	-15.834	3.27e-23	2.59e-22	0.081828	-3.6113	0.0038066	0.0101
Solacaproine	2.817	1.4942	2.58e-37	2.75e-36	2.3315	1.2212	2.5e-35	3.66e-32
Sphingosine	0.44166	-1.179	0.0014566	0.00316	0.3008	-1.7331	7.82e-12	2.16e-10
Spirapril	0.01928	-5.6968	2.56e-16	1.36e-15	0.27424	-1.8665	7.54e-05	0.00035
Stearic acid	2.5904	1.3732	0.04601	0.0754	1.4251	0.51102	2.96e-05	0.000162
Stearoylcarnitine	0.044782	-4.4809	5.54e-05	0.000144	0.10458	-3.2573	5.16e-10	9.92e-09
Sulfamethazine	0.14708	-2.7653	7.61e-35	7.68e-34	0.15002	-2.7368	1.21e-05	7.75e-05
Sulfolithocholic acid	8.08e-05	-13.596	1.43e-18	8.93e-18	0.10988	-3.186	0.011162	0.0252
Swertiajaponin	5.483	2.455	1.54e-11	6.57e-11	4.3555	2.1229	2.76e-08	3.54e-07
synephrine	46.552	5.5408	0.0017111	0.00369	2.0141	1.0101	0.0052261	0.0133
Tacrine	2.8943	1.5332	0.0091358	0.0171	2.8525	1.5122	0.006983	0.017
Tamoxifen	0.079558	-3.6519	2.92e-45	3.44e-44	0.39492	-1.3404	0.0082981	0.0197
Taraxacolide 1-O-b-D-glucopyranoside	0.076135	-3.7153	0.039803	0.0661	0.22306	-2.1645	0.042516	0.0818
Taraxinic acid glucosyl ester	0.16026	-2.6416	5.66e-62	8.28e-61	0.62205	-0.6849	2.35e-06	1.96e-05
Taurine	0.30552	-1.7107	0.0024555	0.00514	0.27637	-1.8553	0.0023365	0.00663
Tertatolol	0.0062391	-7.3244	1.06e-50	1.31e-49	0.20946	-2.2552	0.0016945	0.00499
Tetrahydrocortisone	10.106	3.3371	0.037453	0.0624	0.022576	-5.4691	0.035782	0.0704
Tetrahydrodeoxycorticosterone	0.0087713	-6.833	8.7e-63	1.31e-61	0.26228	-1.9308	0.00025022	0.000955
TG(8:0/8:0/i-12:0)	0.12946	-2.9494	0.0048401	0.00956	0.042223	-4.5658	0.0024653	0.00694
Thelephoric acid	6.7528	2.7555	1.28e-06	4.02e-06	11.175	3.4822	4.68e-12	1.32e-10
Theobromine	27.886	4.8015	1.63e-05	4.51e-05	0.21758	-2.2004	3.29e-09	5.22e-08
Theophylline	0.29127	-1.7796	1.06e-08	3.8e-08	0.24597	-2.0234	3.3e-14	1.46e-12
Thioxanthine monophosphate	26.476	4.7266	1.01e-39	1.12e-38	15.597	3.9632	3.13e-25	7.64e-23
Toxin T2 tetrol	452.06	8.8204	1.59e-20	1.12e-19	1.5264	0.61018	0.00059806	0.00201
trans-1,2-Dihydrobenzene-1,2-diol	0.37774	-1.4045	9.57e-06	2.73e-05	0.25754	-1.9571	8.93e-07	8.37e-06
trans-O-Methylgrandmarin	0.00016548	-12.561	3.95e-53	5.07e-52	0.11585	-3.1097	4.47e-09	6.88e-08
Tridecanoylglycine	0.0068515	-7.1894	3.92e-65	6.6e-64	0.2675	-1.9024	0.0098108	0.0226
Triethyl citrate	0.058157	-4.1039	5.8e-40	6.47e-39	0.051788	-4.2712	0.00015356	0.000632
Triethylphosphate	0.00078798	-10.31	6.39e-73	2.4e-71	0.070202	-3.8324	2.12e-05	0.000121
Trilobatin	0.00015186	-12.685	1.57e-65	2.76e-64	0.06305	-3.9874	3.81e-07	3.81e-06
TRYPTOPHAN	36.894	5.2053	3.86e-41	4.38e-40	15.589	3.9625	1.69e-15	1.07e-13
Tryptophol	0.26025	-1.942	1.12e-12	5.04e-12	0.2335	-2.0985	1.07e-08	1.48e-07
Tubocurarine	10.381	3.3759	2.2e-10	8.9e-10	3.1598	1.6598	0.00023575	0.000905
Umbelliferone	0.0080188	-6.9624	1.15e-07	3.94e-07	0.18403	-2.442	7.29e-05	0.000344
Uric acid	0.27893	-1.842	3.73e-06	1.11e-05	2.0186	1.0133	0.00018897	0.000755
Uridine	0.12258	-3.0282	0.00026581	0.000638	0.010111	-6.6279	4.01e-06	3.1e-05
Ustiloxin C	75.707	6.2424	1.08e-11	4.68e-11	1.5562	0.63804	0.02722	0.0555
Valerenic acid	5.7898	2.5335	2.56e-06	7.76e-06	3.309	1.7264	5.72e-05	0.000283
vanillic acid	42.521	5.4101	0.0039193	0.00794	5.0494	2.3361	0.042266	0.0815
Vanillin	2.2778	1.1876	0.0028545	0.0059	0.19409	-2.3652	3e-06	2.45e-05
Vanilloloside	402.2	8.6518	9.17e-22	6.88e-21	2.4126	1.2706	0.0013853	0.00421
Vesnarinone	7.12e-05	-13.777	3.82e-69	8.87e-68	0.10982	-3.1868	2.6e-05	0.000144
Vinylacetylglycine	0.58675	-0.76919	6.01e-11	2.49e-10	0.7976	-0.32626	4.63e-06	3.49e-05
Voglibose	109.43	6.7739	1.42e-09	5.5e-09	4.9902	2.3191	0.0002975	0.0011
Xanthine	0.73156	-0.45095	1.62e-10	6.62e-10	0.81768	-0.29039	7.99e-16	5.84e-14
Xanthinol	102.63	6.6813	1.73e-11	7.37e-11	3.65	1.8679	0.00046181	0.0016
Xanthohumol	0.03303	-4.9201	5.49e-19	3.5e-18	0.23402	-2.0953	0.013598	0.0302
Xanthurenic Acid	0.70693	-0.50036	3.66e-09	1.39e-08	0.75758	-0.40053	2.38e-10	4.76e-09
Ximelagatran	0.0041237	-7.9219	2.66e-12	1.17e-11	0.12451	-3.0057	0.0036399	0.00971
Xylose	4.2508	2.0877	0.0055441	0.0108	5.4317	2.4414	0.0049615	0.0127
