# Supplementary material for: Proteomic and Metabolomic Signatures Associated With the Immune Response in Healthy Individuals Immunized With an Inactivated SARS-CoV-2 Vaccine
Source: Front Immunol. 2022 May 24;13:848961. doi: 10.3389/fimmu.2022.848961 (PMC9171821; doi:10.3389/fimmu.2022.848961)
Supplement: Supplementary file 12 [file Table_4.xlsx]

## Sheet: Legend
Table S4. Plasma Cytokines in Samples Before and After Vaccination of CoronaVac
a Participants ID, the ID of a participants. GM-CSF: granulocyte-macrophage colony stimulating factor. IFN, interferon (IFN)-γ; IL, Interleukin; TNF, tumor necrosis factor

## Sheet: Cytokines
		Level of IFN-γ (pg/mL)			Level of TNF-α (pg/mL)			Level of GM-CSF (pg/mL)			Level of IL-1β (pg/mL)			Level of IL-2 (pg/mL)			Level of IL-4 (pg/mL)			Level of IL-5 (pg/mL)			Level of IL-12p70 (pg/mL)			Level of IL-13 (pg/mL)			Level of IL-18 (pg/mL)
Patient ID a	NJ	FJ	SJ	NJ	FJ	SJ	NJ	FJ	SJ	NJ	FJ	SJ	NJ	FJ	SJ	NJ	FJ	SJ	NJ	FJ	SJ	NJ	FJ	SJ	NJ	FJ	SJ	NJ	FJ	SJ
PAR1	8.21	5.77	6.68	3.04	3.82	3.04	32.86	31.62	18.04	6.24	3.79	<=0	14.04	14.04	7.16	10.35	9.54	1.25	10.15	6.9	6.07	3.55	2.84	<=0	5.76	4.27	4.27	10.44	<=0	4.82
PAR2	13.52	15.1	15.1	4.59	4.59	3.04	29.07	18.04	20.96	4.39	0.15	2.03	16.61	9.31	11.29	15	7.88	7.02	8.54	<=0	6.9	2.13	2.13	4.27	7.19	5.02	5.02	28.07	24.38	21.67
PAR3	10.69	9.45	11	5.36	5.36	4.21	26.46	18.04	26.46	5	2.03	7.5	13.15	9.31	18.24	8.71	7.02	8.71	8.54	4.37	10.15	5.01	0.77	5.01	6.84	7.19	4.27	25.45	14.8	15.99
PAR4	8.21	8.21	10.07	6.13	3.82	3.04	29.07	14.96	14.96	2.61	<=0	<=0	16.61	<=0	4.72	11.15	3.37	3.37	8.54	<=0	<=0	0.77	<=0	<=0	5.76	2.7	2.7	11.72	17.74	17.74
PAR5	6.38	20.24	5.17	2.66	5.36	3.04	18.04	19.52	16.52	0.4	2.03	0.4	5.99	11.29	4.72	1.25	8.71	5.26	0.72	5.23	<=0	2.13	5.01	0.77	4.27	5.76	2.7	4.82	33.66	4.82
PAR6	10.69	13.2	14.47	4.59	4.59	4.59	32.86	18.04	20.96	4.39	<=0	0.4	19.82	7.16	4.72	10.35	5.26	4.33	5.23	<=0	1.69	4.27	0.77	<=0	5.76	5.02	5.02	7.76	27.55	32.66
PAR7	15.74	14.79	16.38	5.36	5.36	3.04	20.96	14.96	14.96	<=0	<=0	0.4	4.72	4.72	4.72	7.02	6.15	8.71	1.69	<=0	<=0	<=0	<=0	1.44	5.39	4.27	4.65	26.5	21.12	17.74
PAR8	7.6	7.6	10.07	3.04	3.04	3.04	14.96	18.04	11.65	0.92	0.92	<=0	4.72	<=0	1.62	5.26	5.26	5.26	1.69	1.69	<=0	<=0	<=0	<=0	3.5	4.27	3.5	7.76	15.4	20
PAR9	6.38	8.21	7.6	3.04	3.82	3.04	18.04	14.96	11.65	0.15	0.66	0.4	7.16	5.99	4.72	7.02	7.02	3.37	4.37	1.69	<=0	<=0	<=0	<=0	5.76	6.48	7.19	3.19	17.16	5.59
PAR10	6.38	6.38	4.57	3.04	2.27	3.04	23.76	18.04	22.38	3.79	1.47	0.92	9.31	1.62	4.72	7.02	6.15	7.02	6.9	5.23	6.9	5.01	<=0	3.55	6.48	2.7	2.7	12.98	15.4	6.33
PAR11	7.6	<=0	11.94	3.04	270.59	3.82	14.96	23.98	11.65	0.4	35.59	0.4	4.72	13.57	4.72	5.26	1.69	5.26	1.69	3.86	1.69	2.13	<=0	<=0	4.27	1.35	3.1	14.2	26.77	21.12
PAR12	5.17	6.38	5.17	3.04	3.82	4.59	18.04	23.76	26.46	0.92	5.31	1.47	4.72	13.15	9.31	7.02	7.02	8.71	5.23	6.07	10.15	0.77	4.27	<=0	3.5	4.27	4.27	4.03	7.76	3.19
PAR13	8.83	16.38	5.17	2.27	4.59	2.27	14.96	18.04	11.65	<=0	0.4	<=0	1.62	4.72	<=0	3.37	7.02	7.02	<=0	<=0	<=0	<=0	<=0	3.55	2.7	5.76	4.27	15.4	20	18.31
PAR14	5.77	4.57	6.99	2.27	3.04	4.59	14.96	18.04	23.76	0.4	0.4	3.19	4.72	1.62	14.04	5.26	7.02	9.54	1.69	3.5	5.23	<=0	0.77	3.55	5.76	4.65	6.48	3.19	6.33	6.33
PAR15	5.17	5.17	4.57	5.36	4.59	3.04	20.96	18.04	14.96	0.92	0.92	0.4	9.31	9.31	4.72	5.26	3.37	1.25	2.61	1.69	<=0	2.13	3.55	0.77	5.76	5.02	6.48	6.33	12.98	11.72
PAR16	10.38	10.69	6.38	3.82	4.59	2.27	18.04	20.96	18.04	0.92	0.92	<=0	8.26	7.16	5.99	5.26	7.02	5.26	1.69	1.69	2.61	0.77	<=0	<=0	3.5	4.27	5.02	9.12	19.44	11.72
PAR17	6.99	3.98	4.57	2.27	3.04	1.49	26.46	18.04	14.96	2.03	<=0	<=0	7.16	3.32	<=0	7.02	3.37	1.25	5.23	<=0	<=0	2.13	<=0	<=0	3.88	1.86	1.86	8.44	2.3	<=0
PAR18	7.6	7.6	8.21	3.43	4.59	3.04	20.96	18.04	11.65	0.92	<=0	<=0	7.16	1.62	1.62	6.15	3.37	1.25	1.69	<=0	<=0	<=0	<=0	<=0	3.5	5.39	3.5	9.12	11.09	9.12
PAR19	7.6	6.99	5.17	3.04	2.27	2.66	18.04	20.96	26.46	1.47	0.92	2.03	9.31	4.72	9.31	6.15	5.26	7.02	5.23	3.5	5.23	<=0	<=0	0.77	3.5	5.39	5.76	7.76	11.72	7.76
PAR20	11.63	11.32	8.21	4.59	3.04	3.04	19.52	18.04	18.04	0.92	0.4	2.61	10.32	1.62	9.31	8.71	7.02	7.02	3.5	1.69	1.69	0.77	<=0	0.77	4.65	4.65	7.19	15.4	23.3	15.99
PAR21	7.6	9.14	6.07	3.82	5.36	3.82	29.07	36.52	29.07	2.61	4.09	1.47	11.29	14.92	12.23	13.48	8.71	7.88	3.5	11.73	6.9	5.01	8.74	2.13	11.29	11.96	11.29	15.4	14.2	4.82
PAR22	6.38	5.17	12.57	3.82	3.04	8.43	14.96	18.04	29.07	<=0	<=0	0.92	4.72	1.62	16.61	3.37	5.26	11.15	<=0	<=0	6.9	<=0	<=0	10.27	1.86	4.27	11.29	10.44	17.74	12.98
PAR23	11.63	7.6	5.47	4.59	4.59	3.43	26.46	14.96	20.96	4.7	<=0	1.47	14.92	1.62	1.62	7.02	7.02	3.37	6.9	<=0	5.23	2.13	<=0	<=0	5.02	4.27	4.27	16.58	31.65	12.98
PAR24	7.9	8.83	7.9	3.82	3.82	3.82	29.07	20.96	20.96	1.47	2.61	1.47	4.72	9.31	7.16	7.02	10.35	7.02	2.61	10.15	2.61	<=0	2.13	0.77	4.27	3.5	4.27	17.74	12.98	5.59
PAR25	5.06	6.84	6.54	2.8	1.24	1.24	16.42	7.33	<=0	2.81	0.62	1.68	5.78	7.95	4.6	4.32	1.43	4.32	2.65	5.88	2.65	3.53	4.85	3.53	3.74	1.73	1.73	8.99	14.88	12.46
PAR26	11.69	11.08	8.04	4.85	2.8	4.19	13.74	7.33	7.33	3.38	2.24	1.96	10.9	6.89	6.89	5.6	4.32	9.15	8.24	5.88	2.65	7.59	2.26	9	5.12	3.74	4.21	13.92	14.88	14.88
PAR27	5.65	6.24	9.25	2.8	1.24	4.19	16.42	13.74	35.13	2.81	2.81	6.96	8.97	6.89	16.18	4.32	1.43	11.35	5.88	7.46	12.08	1.65	1.06	6.2	1.73	3.74	2.77	7.97	7.97	10
PAR28	7.14	7.14	6.24	1.24	4.19	2.8	18.9	<=0	10.77	1.41	1.68	1.68	6.89	4.6	4.6	4.32	<=0	1.43	4.29	<=0	4.29	3.53	2.26	2.26	3.74	1.73	4.67	16.78	10.99	10
PAR29	6.54	5.65	5.65	2.8	1.24	4.19	7.33	2.71	13.74	1.68	1.68	2.24	4.6	7.95	4.6	<=0	1.43	6.83	5.88	4.29	4.29	2.26	2.26	3.53	1.73	5.12	1.73	10	11.48	8.48
PAR30	6.84	7.44	6.84	1.24	1.24	4.19	18.9	7.33	13.74	2.24	1.41	2.81	6.89	1.85	6.89	6.83	2.95	4.32	5.88	5.88	4.29	4.85	4.85	3.53	3.74	1.73	3.74	8.99	13.92	8.99
PAR31	11.69	10.47	11.08	6.72	<=0	1.24	7.33	<=0	31.48	2.81	1.68	2.81	4.6	1.85	7.95	8.01	1.43	6.83	2.65	4.29	5.88	3.53	3.53	4.18	2.77	1.73	1.73	18.66	19.12	16.3
PAR32	7.44	10.16	7.44	2.05	2.8	1.24	<=0	<=0	7.33	2.24	1.68	2.52	4.6	4.6	6.89	1.43	4.32	6.83	5.88	5.88	9.01	3.53	6.2	6.2	1.73	<=0	1.73	15.83	18.66	8.99
PAR33	8.04	8.94	9.25	4.19	2.8	4.19	18.9	23.45	13.74	3.38	4.55	2.81	8.97	8.97	12.73	1.43	9.15	6.83	9.01	6.67	5.88	3.53	3.53	4.85	1.73	3.74	2.77	10	12.95	15.83
PAR34	9.86	9.25	11.08	4.85	5.49	4.85	45.15	35.13	33.33	7.88	6.35	8.81	28.31	20.97	20.97	17.51	15.52	9.15	19.58	16.6	18.09	11.88	11.88	9.71	9.76	4.67	7.29	12.95	20.05	15.83
PAR35	9.86	7.44	6.54	2.8	<=0	2.8	7.33	21.24	13.74	2.81	4.55	2.81	6.89	12.73	8.97	6.83	9.15	9.15	9.01	5.88	11.32	5.52	6.2	6.89	2.77	3.26	4.21	20.52	12.95	10.99
PAR36	19.19	15.1	12.93	6.72	4.19	5.49	18.9	7.33	7.33	1.68	1.68	1.14	8.97	1.85	6.89	9.15	6.83	1.43	4.29	4.29	2.65	7.59	6.2	3.53	3.74	3.74	3.74	40.11	27.8	32.25
PAR37	9.55	6.24	8.64	2.05	2.8	2.8	<=0	18.9	7.33	1.14	2.81	2.24	1.85	8.97	4.6	1.43	9.15	1.43	<=0	5.88	5.88	3.53	4.85	2.89	2.77	2.77	2.77	21.44	12.46	7.97
PAR38	8.04	9.86	9.55	2.05	1.24	4.19	23.45	10.77	18.9	3.67	2.24	2.52	6.89	7.95	10.9	4.32	4.32	6.83	10.55	5.88	10.55	2.26	3.53	3.53	7.29	3.74	3.74	11.97	19.12	20.52
PAR39	9.86	8.64	13.55	3.51	1.24	1.24	7.33	<=0	<=0	1.41	2.24	0.87	1.85	3.32	1.85	1.43	1.43	1.43	2.65	2.65	4.29	3.53	3.53	3.53	1.73	0.55	5.57	17.72	20.98	20.98
PAR40	14.17	15.42	15.42	4.19	6.72	5.49	23.45	21.24	25.57	1.68	4.26	2.24	6.89	10.9	6.89	6.83	8.01	10.26	9.01	7.46	5.88	4.85	6.89	6.2	3.26	4.21	4.67	17.25	26	26
PAR41	6.54	8.94	6.84	3.51	2.8	2.05	<=0	10.77	27.61	1.68	1.14	2.81	4.6	5.78	12.73	5.6	4.32	6.83	4.29	4.29	7.46	3.53	5.52	4.85	2.26	6.44	4.67	10.99	14.4	7.97
PAR42	5.65	5.65	5.06	2.8	2.8	4.19	13.74	13.74	18.9	2.24	1.68	3.38	6.89	6.89	10.9	4.32	4.32	9.15	5.88	2.65	7.46	4.85	2.26	4.85	0.55	1.17	1.17	10	10	7.97
PAR43	6.84	5.95	6.84	1.24	<=0	<=0	<=0	7.33	7.33	1.41	1.14	1.14	1.85	4.6	6.89	<=0	1.43	4.32	6.67	2.65	4.29	3.53	3.53	2.26	3.74	0.55	0.55	8.99	6.94	8.99
PAR44	11.08	10.47	12.62	2.8	4.19	2.8	7.33	7.33	7.33	3.09	3.38	1.68	6.89	8.97	<=0	4.32	4.32	1.43	5.88	7.46	3.48	3.53	4.85	2.26	4.21	2.77	3.26	16.78	18.66	24.18
PAR45	6.84	9.25	9.25	2.8	4.19	4.19	25.57	18.9	23.45	2.81	2.81	3.96	8.97	6.89	15.34	8.01	4.32	4.32	7.46	6.67	10.55	7.59	6.2	7.59	3.74	3.74	8.95	10	6.94	8.99
PAR46	7.44	7.44	7.74	2.05	4.19	2.8	<=0	13.74	18.9	3.38	1.96	2.81	8.97	4.6	6.89	6.83	15.52	11.35	4.29	4.29	5.88	4.85	4.85	4.85	10.55	7.71	4.67	11.97	10	10.99
PAR47	19.83	12.93	8.64	4.19	2.8	2.8	18.9	13.74	13.74	3.96	3.38	3.38	14.49	1.85	9.95	9.15	4.32	6.83	11.32	4.29	7.46	10.43	4.85	2.26	4.67	3.74	2.77	28.24	29.58	21.44
PAR48	6.84	5.95	5.06	7.92	4.19	3.51	23.45	29.57	18.9	6.35	3.67	3.38	17.82	10.9	8.97	9.15	11.35	11.35	9.01	9.01	7.46	3.53	7.59	3.53	4.67	2.26	4.67	9.49	7.97	11.97
PAR49	4.48	9.25	9.25	4.19	2.8	3.51	7.33	18.9	<=0	1.68	2.24	1.68	1.85	4.6	4.6	1.43	6.83	4.32	4.29	3.48	4.29	6.2	4.85	3.53	3.74	2.77	2.77	4.82	13.92	14.88
PAR50	7.44	6.84	8.34	4.19	4.19	5.49	<=0	31.48	29.57	1.14	3.96	4.55	4.6	12.73	10.9	<=0	9.15	9.15	2.65	13.59	9.01	3.53	4.85	8.29	4.67	5.12	6.01	8.99	12.46	11.48
