# Supplementary material for: Proteomic and Metabolomic Signatures Associated With the Immune Response in Healthy Individuals Immunized With an Inactivated SARS-CoV-2 Vaccine
Source: Front Immunol. 2022 May 24;13:848961. doi: 10.3389/fimmu.2022.848961 (PMC9171821; doi:10.3389/fimmu.2022.848961)
Supplement: Supplementary file 13 [file Table_5.xlsx]

## Sheet: Legend
Table S5. Clinical Index in Samples Before and After CoronaVac Vaccination
aParticipant ID, the ID for each participant. WBC, white blood cells; RBC, red blood cell; Neu, neutrophils ; Lym, lymphocyte; Eos, eosinophils; Mon, monocytes; Bas, basophils; HGB, hemoglobin; HCT, hematocrit; MCB, mean corpuscular volume; MCH, mean corpuscular hemoglobin; MCHC, mean corpuscular hemoglobin concentration; RDW-CV, red blood cell distribution width-coefficient of variation; RDW-SD,…

## Sheet: Clinical index
	WBC(10^9/L)			RBC (10^12/L)			Neu (10^9/L)			Lym (10^9/L)			Mon (10^9/L)			Eos (10^9/L)			Bas (10^9/L)			Neu (%)			Lym (%)			Mon (%)			Eos (%)			Bas (%)			HGB (g/L)			HCT (L/L)			MCV (fL)			MCH (pg)			MCHC (g/L)
Patient ID a	NJ	FN	SJ	NJ	FJ	SJ	NJ	FJ	SJ	NJ	FJ	SJ	NJ	FJ	SJ	NJ	FJ	SJ	NJ	FJ	SJ	NJ	FJ	SJ	NJ	FJ	SJ	NJ	FJ	SJ	NJ	FJ	SJ	NJ	FJ	SJ	NJ	FJ	SJ	NJ	FJ	SJ	NJ	FJ	SJ	NJ	FJ	SJ	NJ
PAR1	6.75	6.86	6.01	4.36	4.28	4.2	4.14	3.38	3.34	1.97	3.05	2.31	0.58	0.36	0.28	0.05	0.07	0.08	0.01	0	0	61.4	49.3	55.6	29.2	44.5	38.4	8.6	5.2	4.7	0.7	1	1.3	0.1	0	0	138	137	135	0.43	0.42	0.415	98.6	98.1	98.8	31.7	32	32.1	321
PAR2	7.11	6.6	7.32	4.93	4.92	4.68	4.04	3.53	3.79	2.65	2.7	3	0.32	0.25	0.39	0.09	0.1	0.13	0.01	0.02	0.01	56.8	53.5	51.8	37.3	40.9	41	4.5	3.8	5.3	1.3	1.5	1.8	0.1	0.3	0.1	142	143	136	0.432	0.429	0.407	87.6	87.2	87	28.8	29.1	29.1	329
PAR3	8.93	12.32	7.03	4.9	4.61	4.77	4.95	8.99	4.18	3.29	2.6	2.4	0.4	0.48	0.29	0.24	0.24	0.15	0.05	0.01	0.01	55.4	73	59.5	36.8	21.1	34.2	4.5	3.9	4.1	2.7	1.9	2.1	0.6	0.1	0.1	153	142	147	0.467	0.433	44.4	95.3	93.9	93	31.2	30.8	30.7	328
PAR4	9.85	9.25	9.46	5.06	5.14	5.04	5.86	5.72	5.32	2.95	2.8	3.18	0.68	0.47	0.61	0.33	0.24	0.5	0.03	0.02	0.03	59.5	61.8	55.2	29.9	30.3	33	6.9	5.1	6.3	3.4	2.6	5.2	0.3	0.2	0.3	158	161	158	0.473	0.474	0.47	93.5	92.2	93.3	31.2	31.3	31.3	334
PAR5	6.49	5.55	6.57	4.87	4.73	5.16	3.55	2.22	3.51	2.41	2.83	2.34	0.37	0.31	0.49	0.13	0.17	0.2	0.03	0.02	0.03	54.7	39.9	53.6	37.1	51	35.6	5.7	5.6	7.4	2	3.14	3	0.5	0.44	0.4	123	121	132	0.397	0.404	41.4	81.5	85.4	80.1	25.3	25.6	25.6	310
PAR6	5.83	5.01	4.96	4.19	4.17	4.12	3.51	2.75	2.46	1.62	1.65	1.94	0.39	0.35	0.32	0.26	0.24	0.22	0.05	0.02	0.02	60.1	54.9	49.6	27.8	32.9	39.1	6.7	7	6.5	4.5	4.8	4.4	0.9	0.4	0.4	130	128	127	0.391	0.39	0.378	93.3	93.5	91.7	31	30.7	30.8	332
PAR7	7.03	5.86	7.92	6.03	5.72	6.01	4.02	3.28	4.79	2.66	2.27	2.67	0.34	0.28	0.42	0	0.02	0.03	0.01	0.01	0.01	57.3	56	60.5	37.8	38.7	33.7	4.8	4.8	5.3	0	0.3	0.4	0.1	0.2	0.1	124	118	127	0.389	0.368	38.9	64.5	64.3	64.8	20.6	20.6	21.1	319
PAR8	7.06	6.22	7.29	4.79	4.74	4.82	3.76	3.46	3.4	2.63	2.2	3.17	0.44	0.34	0.44	0.19	0.15	0.24	0.04	0.07	0.04	53.2	55.6	46.7	37.3	35.4	43.5	6.2	5.5	6	2.7	2.4	3.3	0.6	1.1	0.5	148	152	153	0.468	0.456	0.47	97.7	96.2	97.5	30.9	32.1	31.7	316
PAR9	5.69	5.03	4.26	5.09	5.27	5.52	2.04	2.2	1.34	2.85	2.07	2.22	0.49	0.43	0.34	0.27	0.3	0.33	0.04	0.03	0.03	35.9	43.7	31.4	50.1	41.2	52.2	8.6	8.5	7.9	4.7	6	7.7	0.7	0.6	0.8	115	120	128	0.374	0.387	40.3	73.5	73.4	72.9	22.6	22.8	23.1	307
PAR10	5.71	6.11	6.55	5.1	5.06	5.05	3.53	3.59	3.93	1.62	1.93	2.03	0.44	0.5	0.45	0.11	0.08	0.13	0.01	0.01	0.01	61.8	58.7	59.9	28.4	31.6	31	7.7	8.2	6.9	1.9	1.3	2	0.2	0.2	0.2	139	137	137	0.438	0.425	0.428	85.9	84	84.8	27.3	27.1	27.1	317
PAR11	5.91	5.1	5.81	4.82	4.71	4.64	3.14	2.56	2.76	2.02	1.89	2.17	0.51	0.45	0.62	0.21	0.19	0.24	0.03	0.01	0.02	53.1	50.2	47.6	34.2	37.1	37.3	8.6	8.8	10.7	3.6	3.74	4.14	0.5	0.24	0.34	125	135	132	0.422	0.41	0.402	87.6	87	86.6	28	28.7	28.4	320
PAR12	5.39	6.16	4.27	4.3	4.48	4.49	3.07	3.42	2.26	1.94	2.31	1.71	0.34	0.35	0.23	0.01	0.04	0.05	0.03	0.04	0.02	56.9	55.6	52.9	36	37.5	40.1	6.3	5.7	5.5	0.2	0.6	1.1	0.6	0.6	0.4	139	136	126	0.406	0.418	41.5	94.4	93.3	92.6	32.3	30.4	30.3	342
PAR13	9.8	10.4	11.6	5.05	4.92	4.87	5.99	6.15	7.02	3.19	3.42	3.16	0.46	0.66	0.74	0.14	0.19	0.22	0.02	0.02	0.02	61.1	58.9	62.9	32.6	32.8	28.3	4.7	6.3	6.6	1.4	1.8	2.04	0.2	0.2	0.24	158	152	150	0.462	0.455	0.443	91.5	92.5	91	31.3	30.9	30.8	342
PAR14	10.13	7.45	9.23	4.8	4.64	4.4	5.35	4.5	5.45	3.75	2.35	2.86	0.9	0.5	0.69	0.09	0.08	0.71	0.04	0.02	0.06	52.8	60.4	59.1	37	31.5	31	8.9	6.7	7.5	0.9	1.1	1.8	0.4	0.3	0.6	139	135	129	0.425	0.413	38.5	88.5	89	87.7	29	29.1	29.4	327
PAR15	8.15	7.79	7.47	5.56	5.52	5.54	4.89	4.71	4.18	2.41	2.49	2.63	0.61	0.41	0.43	0.21	0.14	0.19	0.03	0.04	0.04	59.9	60.4	56	29.6	32	35.2	7.5	5.3	5.8	2.6	1.8	2.5	0.4	0.5	0.5	165	167	168	0.479	0.478	0.476	86.2	86.6	85.9	29.7	30.3	30.3	344
PAR16	4.19	3.23	3.74	4.91	4.89	4.83	2.22	1.4	1.53	1.54	1.49	1.83	0.32	0.26	0.27	0.1	0.07	0.09	0.01	0.01	0.02	53	43.4	40.9	36.8	46.1	48.9	7.6	8	7.3	2.4	2.2	2.4	0.2	0.3	0.5	136	133	131	0.491	0.417	40.8	85.3	85.3	84.5	27.7	27.2	27.1	325
PAR17	5.3	3.8	5.64	5.16	5.05	5.03	2.62	1.83	3.05	2.19	1.58	1.97	0.29	0.22	0.51	0.17	0.14	0.09	0.03	0.03	0.02	49.4	48.1	54.1	41.3	41.6	34.9	5.5	5.8	9	3.2	3.7	1.6	0.6	0.8	0.4	153	150	148	0.455	0.446	0.443	88.2	88.3	88.1	29.7	29.7	29.4	336
PAR18	9.91	9.2	9.46	5.13	5.24	5.26	5.37	5.27	4.78	3.62	3.36	3.7	0.59	0.29	0.68	0.3	0.27	0.25	0.03	0.01	0.05	54.2	57.3	50.6	36.5	36.5	39.1	6	3.2	7.2	3	2.9	2.6	0.3	0.1	0.5	137	141	136	0.429	43.3	0.439	83.6	82.7	83.5	26.7	27	25.9	319
PAR19	6.46	6.57	8.21	4.14	3.79	4.16	3.96	3.82	4.99	2.03	2.01	2.59	0.33	0.54	0.49	0.11	0.15	0.1	0.03	0.05	0.04	61.3	58.1	60.8	31.4	30.6	31.5	5.1	8.2	6	1.7	2.3	1.2	0.5	0.8	0.5	129	120	131	0.402	0.366	0.404	97.1	96.6	97.1	31.2	31.7	31.5	321
PAR20	4.86	8.22	5.09	4.16	4.33	4.14	2.7	5.9	2.57	1.7	1.47	2.18	0.35	0.73	0.26	0.1	0.11	0.07	0.01	0.01	0.01	55.5	71.8	50.5	35	17.9	42.8	7.2	8.9	5.1	2.1	1.3	1.44	0.2	0.1	0.24	128	135	131	0.395	0.409	0.389	95	94.5	94	30.8	31.2	31.6	324
PAR21	5.94	6.98	5.46	5.25	5.23	4.99	3.71	4.34	3.4	1.66	1.84	1.5	0.42	0.66	0.39	0.12	0.12	0.15	0.03	0.02	0.02	62.5	62.1	62.3	27.9	26.4	27.5	7.1	9.5	7.1	2	1.7	2.7	0.5	0.3	0.4	164	166	160	0.491	0.493	0.467	93.5	94.3	93.6	31.2	31.7	32.1	334
PAR22	5.89	4.78	5.77	6.25	6.46	6.26	3.01	2.79	3.15	2.47	1.7	2.22	0.35	0.24	0.34	0.04	0.04	0.05	0.02	0.01	0.01	51.2	58.4	54.5	41.9	35.6	38.5	5.9	5	5.9	0.7	0.8	0.9	0.3	0.2	0.2	120	126	123	0.381	0.391	0.382	61	60.5	61	19.2	19.5	19.6	315
PAR23	9.22	8.42	11.28	5.06	5.18	4.86	5.56	4.33	7.66	3.04	3.52	2.96	0.44	0.41	0.39	0.17	0.14	0.25	0.01	0.02	0.02	60.3	51.4	67.9	33	41.8	26.2	4.8	4.9	3.5	1.8	1.74	2.2	0.1	0.24	0.2	151	154	146	0.45	0.46	0.425	88.9	88.8	87.4	29.8	29.7	30	336
PAR24	6.65	5.27	4.63	5.59	5.25	5.24	3.94	2.81	2.08	2.23	1.95	2.08	0.37	0.4	0.31	0.08	0.09	0.12	0.03	0.02	0.04	59.2	53.4	44.9	33.5	37	44.9	5.6	7.6	6.7	1.2	1.7	2.6	0.5	0.3	0.9	161	154	155	0.489	45.7	0.46	87.5	87	87.8	28.8	29.3	29.6	329
PAR25	5.58	5.96	6.27	5.22	5.17	4.98	3.04	3.6	3.79	2.17	2.05	2.09	0.29	0.22	0.28	0.07	0.08	0.09	0.01	0.01	0.02	54.4	60.4	60.5	38.9	34.4	33.3	5.2	3.7	4.5	1.3	1.3	1.4	0.2	0.2	0.3	148	148	144	0.435	0.433	0.418	83.3	83.8	83.9	28.4	28.6	28.9	340
PAR26	4.81	5.96	4.29	4.13	5.17	4.04	2.18	3.6	2.32	2.09	2.05	1.57	0.27	0.22	0.18	0.25	0.08	0.21	0.02	0.01	0.01	45.3	60.4	54.1	43.5	34.4	36.6	5.6	3.7	4.2	5.2	1.3	4.9	0.4	0.2	0.2	142	148	141	0.435	0.433	0.418	105.3	83.8	103.5	34.4	28.6	34.9	326
PAR27	6.35	5.78	8.18	4.84	4.92	5.02	2.46	2.39	3.52	3.14	2.7	3.69	0.49	0.43	0.6	0.23	0.21	0.33	0.03	0.05	0.04	38.8	41.4	43.1	49.4	46.7	45.1	7.7	7.4	7.3	3.64	3.6	4	0.54	0.9	0.5	145	157	153	0.438	0.441	0.444	90.5	89.6	88.4	30	31.9	30.5	331
PAR28	4.87	5.3	5.96	4.88	4.65	4.66	2.17	1.99	2.53	2.36	2.88	3.04	0.18	0.19	0.19	0.12	0.23	0.19	0.04	0.01	0.01	44.5	37.8	42.4	48.5	54.3	51	3.7	3.5	3.2	2.5	4.3	3.2	0.8	0.1	0.2	147	140	140	0.435	41.7	0.419	89.1	89.7	89.9	30.1	30.2	30	338
PAR29	5.98	4.62	5.82	4.67	4.56	4.67	3.67	2.65	3.57	1.69	1.64	1.71	0.34	0.32	0.38	0.25	0.17	0.13	0.03	0.02	0.03	61.3	57.4	61.4	28.3	31.6	29.4	5.7	6.9	6.5	4.2	3.7	2.2	0.5	0.4	0.5	141	138	144	0.443	0.431	0.438	94.9	94.5	93.8	30.2	30.3	30.8	318
PAR30	6.92	6.35	6.5	4.48	4.09	4.12	3.88	3.7	3.87	2.25	1.91	1.83	0.47	0.51	0.43	0.27	0.2	0.35	0.05	0.03	0.02	56.1	58.3	59.5	32.5	30.1	28.2	6.8	8	6.6	3.94	3.1	5.4	0.74	0.5	0.3	147	139	137	0.412	0.371	0.38	92	90.7	92.2	32.8	34	33.3	357
PAR31	9.34	7.23	8.77	6.44	6.55	6.17	5.67	5.08	5.86	2.8	1.75	1.9	0.73	0.33	0.89	0.11	0.06	0.1	0.03	0.01	0.02	60.7	70.3	66.9	30	24.2	21.7	7.8	4.6	10.1	1.2	0.8	1.1	0.3	0.1	0.2	131	135	131	41.5	0.426	0.392	64.4	65	63.5	20.3	20.6	21.2	315
PAR32	7.45	6.1	7.98	5.46	5.38	5.19	4.36	3.93	4.74	2.55	1.85	2.71	0.44	0.29	0.5	0.08	0.02	0.02	0.02	0.01	0.01	58.5	64.4	59.3	34.2	30.3	34	5.9	4.8	6.3	1.1	0.3	0.3	0.3	0.2	0.1	173	168	163	0.491	0.484	0.464	89.9	90	89.4	31.7	31.2	31.4	352
PAR33	6.94	5.61	8.01	4.84	4.89	4.78	3.54	2.99	5.11	2.76	2.12	2.26	0.45	0.37	0.52	0.17	0.12	0.11	0.02	0.01	0.01	51	53.3	63.8	39.8	37.8	28.2	6.5	6.6	6.5	2.4	2.14	1.4	0.3	0.24	0.1	135	132	130	0.417	0.414	0.402	86.2	84.7	84.1	27.9	27	27.2	324
PAR34	10.34	8.7	8.22	5.16	5.2	5	5.07	4.3	3.99	4.43	3.57	3.2	0.5	0.46	0.62	0.32	0.35	0.38	0.02	0.02	0.03	49.1	49.5	48.6	42.8	41	38.9	4.8	5.3	7.5	3.1	4	4.6	0.2	0.2	0.4	162	161	158	0.277	0.477	0.457	92.4	91.7	91.4	31.4	31	31.6	340
PAR35	8.36	7.03	6.81	5.11	5.09	4.95	4.49	4.08	4.29	3.15	2.35	2.01	0.45	0.4	0.3	0.26	0.19	0.21	0.01	0.01	0	53.7	58.1	63	37.7	33.4	29.5	5.4	5.7	4.4	3.1	2.7	3.1	0.1	0.1	0	149	149	145	0.452	0.449	0.432	88.5	88.2	87.3	29.2	29.3	29.3	330
PAR36	6.89	6.49	6.06	4.88	4.75	4.94	3.27	3.58	2.93	3.04	2.51	2.63	0.33	0.19	0.27	0.25	0.18	0.22	0	0.03	0.01	47.5	55.1	48.3	44.1	38.7	43.4	4.8	3	4.5	3.6	2.8	3.6	0	0.4	0.2	160	155	161	0.457	0.445	0.457	93.6	93.6	92.5	32.8	32.7	32.6	350
PAR37	11.82	9.67	10.65	4.68	4.42	5.04	7.61	5.54	6.51	3.24	3.46	3.21	0.78	0.5	0.63	0.17	0.15	0.26	0.02	0.02	0.04	64.4	57.2	61.2	27.4	35.8	30.1	6.6	5.2	5.9	1.4	1.6	2.4	0.2	0.2	0.4	146	140	156	0.435	0.415	46.2	92.9	93.9	91.6	31.2	31.7	31	336
PAR38	6.86	6.23	5.98	5.04	5.05	4.73	3.95	3.36	3.12	2.08	2.21	2.11	0.63	0.45	0.47	0.16	0.17	0.25	0.04	0.04	0.03	57.6	54	52.1	30.3	35.5	35.3	9.2	7.2	7.9	2.3	2.7	4.2	0.6	0.6	0.5	159	163	154	0.468	0.458	43.6	92.9	90.7	92.2	31.5	32.3	32.5	340
PAR39	6.29	4.96	5.65	4.82	4.5	4.55	3.55	2.7	3.41	1.98	1.8	1.73	0.61	0.3	0.39	0.11	0.12	0.09	0.04	0.04	0.03	56.5	54.5	60.4	31.5	36.3	30.6	9.7	6	6.9	1.7	2.4	1.6	0.6	0.8	0.5	164	157	159	0.484	0.452	0.445	100.4	100.4	97.8	34	34.9	34.9	339
PAR40	9.29	8.2	7.59	4.7	4.78	4.64	5.86	5.35	4.43	2.81	2.36	2.8	0.43	0.35	0.25	0.13	0.11	0.09	0.06	0.03	0.02	63.2	65.2	58.3	30.2	28.8	36.9	4.6	4.3	3.3	1.4	1.3	1.2	0.6	0.4	0.3	152	148	147	0.438	0.443	0.42	93.2	92.7	90.5	32.3	31	31.7	347
PAR41	5.55	7.71	5.7	4.11	4.19	3.97	3.24	5.38	2.98	1.64	1.55	2.05	0.42	0.53	0.28	0.23	0.22	0.36	0.02	0.03	0.03	58.4	69.7	52.3	29.5	20.1	36	7.6	6.9	4.9	4.1	2.9	6.31	0.4	0.4	0.5	109	111	107	0.358	0.363	0.341	87.1	86.6	85.9	26.5	26.5	27	304
PAR42	7.74	7.85	9.85	4.59	4.74	4.72	4.63	4.38	5.5	2.34	2.63	3.26	0.35	0.25	0.48	0.41	0.57	0.58	0.01	0.02	0.03	59.9	55.7	55.8	30.2	33.5	33.1	4.5	3.2	4.9	5.3	7.31	5.9	0.1	0.3	0.3	136	141	143	0.407	0.421	0.414	88.7	88.8	87.7	29.6	29.7	30.3	334
PAR43	7.43	6.89	5.86	4.83	5.09	5.01	5.01	4.52	3.59	2.06	1.92	1.87	0.3	0.4	0.33	0.04	0.03	0.05	0.02	0.02	0.02	67.5	65.6	61.3	27.7	27.9	31.9	4	5.8	5.6	0.5	0.4	0.9	0.3	0.3	0.3	141	150	148	0.443	0.469	0.455	91.7	92.1	90.8	29.2	29.5	29.5	318
PAR44	11.11	10.07	9.56	4.47	4.45	4.59	6.6	6.25	5.3	3.67	3.04	3.38	0.63	0.59	0.58	0.16	0.16	0.27	0.05	0.03	0.03	59.4	62	55.4	33	30.2	35.4	5.7	5.9	6.1	1.4	1.6	2.8	0.5	0.3	0.3	135	132	137	0.407	0.401	40.7	91.1	90.1	88.6	30.2	29.7	29.8	332
PAR45	9.62	8.1	7.74	4.09	3.89	4.36	5.5	4.72	4.02	3.54	2.83	3	0.48	0.5	0.59	0.06	0.03	0.11	0.04	0.02	0.02	57.2	58.3	52	36.8	34.9	38.8	5	6.2	7.6	0.6	0.4	1.4	0.4	0.2	0.2	125	117	126	0.378	0.357	39.3	92.4	91.8	90.2	30.6	30.1	28.8	331
PAR46	5.93	4.99	5.71	5.42	5.54	5.55	2.61	2.4	2.53	2.74	2.14	2.68	0.46	0.37	0.4	0.08	0.03	0.07	0.04	0.05	0.03	44	48.1	44.4	46.2	42.9	46.9	7.8	7.4	7	1.3	0.6	1.24	0.7	1	0.54	166	166	168	0.5	0.5	0.512	92.3	90.3	92.3	30.6	30	30.3	332
PAR47	6.23	6.29	5.85	5.06	5.14	5.1	2.59	2.94	2.63	3.03	2.81	2.79	0.32	0.36	0.24	0.25	0.16	0.17	0.04	0.02	0.02	41.7	46.8	45	48.6	44.7	47.7	5.1	5.7	4.1	4	2.5	2.9	0.6	0.3	0.3	153	157	156	0.466	0.48	0.475	92.1	93.4	93.1	30.2	30.5	30.6	328
PAR48	3.81	8.61	5.2	4.88	5.04	4.9	1.89	5.41	2.32	1.63	2.76	2.48	0.21	0.35	0.29	0.07	0.08	0.1	0.01	0.01	0.01	49.6	62.8	44.6	42.8	32.1	47.7	5.5	4.1	5.6	1.8	0.9	1.9	0.3	0.1	0.2	124	129	124	0.399	0.407	0.397	81.8	80.8	81	25.4	25.6	25.3	311
PAR49	4.09	4.93	6.9	4.32	4.32	4.27	1.42	2.09	3.54	2.05	1.98	2.39	0.41	0.44	0.51	0.18	0.37	0.41	0.03	0.05	0.05	34.8	42.4	51.4	50.1	40.2	34.6	10	8.9	7.4	4.4	7.51	5.9	0.7	1	0.7	130	128	131	0.384	0.385	0.371	88.9	89.1	86.9	30.1	29.6	30.7	339
PAR50	5.65	7.51	6.53	5.56	5.6	5.7	3.68	5.58	3.94	1.4	1.43	1.97	0.48	0.41	0.53	0.08	0.08	0.08	0.01	0.01	0.01	65.1	74.4	60.3	24.8	19	30.2	8.5	5.5	8.1	1.4	1	1.2	0.2	0.1	0.2	170	173	177	0.504	50.9	0.513	90.6	90.8	90	30.6	39.9	31.1	337
[truncated: 17 more columns]
